# Supplementary material for: Investigating the etiologies of non-malarial febrile illness in Senegal using metagenomic sequencing
Source: Nat Commun. 2024 Jan 25;15:747. doi: 10.1038/s41467-024-44800-7 (PMC10810818; doi:10.1038/s41467-024-44800-7)
Supplement: Supplementary file 4 — Source Data [file 41467_2024_44800_MOESM4_ESM.xlsx]

## Sheet: fig1a
		Suspected malaria cases at health facility
year	month	RDT positive	RDT negative
2018	April	0	742
2018	August	62	1411
2018	December	21	709
2018	February	5	609
2018	January	12	747
2018	July	11	1001
2018	June	4	813
2018	March	6	720
2018	May	0	562
2018	November	84	1458
2018	October	128	2421
2018	September	78	1963
2019	April	1	1007
2019	August	54	1729
2019	December	23	1131
2019	February	3	1069
2019	January	23	1186
2019	July	15	1571
2019	June	8	1109
2019	March	1	1131
2019	May	7	1367
2019	November	223	1443
2019	October	236	2302
2019	September	78	4764

## Sheet: fig1b
	Pathogen detected (method of detection)
Season	No pathogen detected	Plasmodium (P falciparum RDT or Plasmodium RNA-mNGS reads > 551 rpm)	Viral (RNA-mNGS)	Borrelia (16S sequencing abundance > 5%)	Rickettsia (16S sequencing abundance > 5%)	Other bacterial (16S sequencing abundance > 5%)	Co-infection
Rainy Season	40	45	3	6	2	0	8
Dry Season	85	1	4	7	1	1	1

## Sheet: fig1c
Assembly statistics - viral-ngs, SPAdes de novo assembly
Sample ID	Unambigous assembly length (bp)	Mean coverage	Scaffolding reference genome	Reference genome length	Percent complete
SHC0775	10715	2194.01	NC_001477.1	10735	0.998137
SHC1091	10698	2008.86	NC_001475.2	10707	0.999159
SHC0760	3221	710.214	MW567976.1	3221	1
SHC1035	2984	185.774	MW567976.1	3221	0.92642
SHC0712	4914	9.64679	NC_000883.2	5596	0.878127
SHC1067	5134	16.0763	NC_000883.2	5596	0.917441
SHC0717	0	n/a	n/a	n/a	n/a
SHC0730	9309	856.852	NC_001710.1	9392	0.991163
SHC1013	9190	82.3138	NC_001710.1	9392	0.978492
SHC1024	6191	4.12063	NC_001710.1	9392	0.659178
SHC1037	9332	292.82	NC_001710.1	9392	0.993612
Taxonomic classification of all reads - Kraken2
			Reads aligning to viral genus
Sample type	Sample	Raw read count	Abidjanvirus	Acadianvirus	Agmunavirus	Akihdevirus	Alcyoneusvirus	Alexandravirus	Alfamovirus	Allexivirus	Alphabaculovirus	Alphachrysovirus	Alphacoronavirus	Alphaendornavirus	Alphainfluenzavirus	Alphanodavirus	Alphanudivirus	Alphapapillomavirus	Alphapartitivirus	Alphapolyomavirus	Alpharetrovirus	Alphatorquevirus	Amigovirus	Anaposvirus	Anayavirus	Anchaingvirus	Aokuangvirus	Aoqinvirus	Aorunvirus	Ascovirus	Asfivirus	Atlauavirus	Aurunvirus	Aviadenovirus	Avipoxvirus	Avocadovirus	Babuvirus	Baikalvirus	Baoshanvirus	Batrachovirus	Begomovirus	Beograduvirus	Bequatrovirus	Betabaculovirus	Betacoronavirus	Betaentomopoxvirus	Betainfluenzavirus	Betapapillomavirus	Betaretrovirus
	SHC0701	20477572	0	0	0	0	0	0	0	0	0	0	0	0	13	0	0	0	0	0	0	0	0	0	3	0	0	0	0	0	0	0	0	0	0	0	0	0	1	0	0	0	0	119	0	0	0	0	0
	SHC0702	8790812	0	0	0	0	0	0	0	0	0	0	0	0	4	0	0	0	0	0	0	0	0	0	11	0	0	0	0	0	0	0	0	0	0	0	0	0	0	0	0	0	0	0	4	0	0	0	0
	SHC0703	14900020	0	0	0	0	0	0	0	0	0	0	0	0	0	0	0	0	0	0	0	0	0	0	0	0	0	0	0	0	0	0	0	0	0	0	0	3	0	0	0	0	0	10	0	0	0	0	0
	SHC0704	10894014	0	0	0	0	0	0	0	0	14	0	0	0	2	0	1	0	0	0	0	0	0	0	0	0	0	0	0	0	0	0	0	0	0	0	0	0	0	0	0	0	0	9	0	0	0	0	0
	SHC0705	3042386	0	0	0	0	0	0	0	0	0	0	0	0	2	0	0	0	0	0	0	0	0	0	0	0	0	0	0	0	0	0	0	0	0	0	0	0	0	0	0	0	0	0	0	0	1	0	0
	SHC0706	7157426	0	0	0	0	0	0	0	0	0	0	0	0	4	0	0	0	0	0	0	0	0	0	0	0	0	0	0	0	0	0	0	0	0	0	0	0	0	0	0	0	0	0	0	0	1	0	0
	SHC0707	12895780	0	0	0	0	0	0	0	0	0	0	0	0	3	0	0	0	0	0	0	0	0	0	0	0	0	0	0	0	0	0	0	0	0	0	0	0	0	0	0	0	0	0	0	0	0	0	0
	SHC0708	19148854	0	0	0	0	0	0	0	0	0	0	0	0	0	0	0	0	0	0	0	0	0	0	0	0	0	0	0	0	0	0	0	0	0	0	0	0	0	0	0	0	0	1	0	0	0	0	0
	SHC0709	10324566	0	0	0	0	0	0	0	0	0	0	0	0	2	0	0	0	0	0	0	0	0	0	0	0	0	0	0	0	0	0	0	0	0	0	0	0	0	0	0	0	0	8	0	0	1	0	0
	SHC0710	12275726	0	0	0	0	0	0	0	0	0	0	0	0	1	0	0	0	0	0	0	0	0	0	0	0	0	0	0	0	0	0	0	0	0	0	0	0	0	0	0	0	0	17	0	0	0	0	0
	SHC0711	11019218	0	0	0	0	0	0	0	0	0	0	0	0	0	0	0	0	0	0	0	0	0	0	0	0	0	0	0	0	0	0	0	0	0	0	0	0	0	0	0	0	0	0	0	0	0	0	0
	SHC0712	11989304	0	0	0	0	0	0	0	0	0	0	0	0	2	0	0	0	0	0	0	0	0	0	0	0	0	0	0	0	0	0	0	0	0	0	0	0	0	0	0	0	0	1	0	0	2	0	0
	SHC0713	10390778	0	0	0	0	0	0	0	0	0	0	0	0	0	0	0	0	0	0	0	0	0	0	0	0	0	0	0	0	0	0	0	0	0	0	0	0	0	0	0	0	0	4	0	0	0	0	0
	SHC0714	9177680	0	0	0	0	0	0	0	0	0	0	0	0	1	0	0	0	0	0	0	0	0	0	0	0	0	0	0	0	0	0	0	0	0	0	0	0	0	0	0	0	0	10	0	0	0	0	0
	SHC0716	9324506	0	0	0	0	0	0	0	0	0	0	0	0	0	0	0	0	0	0	0	0	0	0	0	0	0	0	0	0	0	0	0	0	0	0	0	0	0	0	0	0	0	0	0	0	0	0	0
	SHC0717	7647050	0	0	0	0	0	0	0	0	0	0	0	0	0	0	0	0	0	0	0	0	0	0	0	0	0	0	0	0	0	0	0	0	0	0	0	0	0	0	0	0	0	4	0	0	0	0	0
	SHC0718	8796096	0	0	0	0	0	0	0	0	0	0	0	0	1	0	0	0	0	0	0	0	0	0	0	0	0	0	0	0	0	0	0	0	0	0	0	0	0	0	0	0	0	4	0	0	0	0	0
	SHC0720	7071420	0	0	0	0	0	0	0	0	0	0	0	0	1	0	0	0	0	0	0	0	0	0	0	0	0	0	0	0	0	0	0	0	0	0	0	0	0	0	0	0	0	0	0	0	0	0	0
	SHC0721	7808436	0	0	0	0	0	0	0	0	0	0	0	0	0	0	0	0	0	0	0	0	0	0	0	0	0	0	0	0	0	0	0	0	0	0	0	0	0	0	0	0	0	0	0	0	0	0	0
	SHC0722	9395044	0	0	0	0	0	0	0	0	0	0	0	0	0	0	0	0	0	0	0	0	0	0	0	0	0	0	0	0	0	0	0	0	0	0	0	0	0	0	0	0	0	32	0	0	0	0	0
	SHC0723	14724480	0	0	0	0	0	0	0	0	0	0	0	0	1	0	0	0	0	0	0	0	0	0	0	0	0	0	0	0	0	0	0	0	0	0	0	0	0	0	0	0	0	6	0	0	0	0	0
	SHC0724	3039666	0	0	0	0	0	0	0	0	0	0	0	0	1	0	0	0	0	0	0	0	0	0	0	0	0	0	0	0	0	0	0	0	0	0	0	0	0	0	0	0	0	0	0	0	0	0	0
	SHC0725	2993848	0	0	0	0	0	0	0	0	0	0	0	0	2	0	0	0	0	0	0	0	0	0	0	0	0	0	0	0	0	0	0	0	0	0	0	0	0	0	0	0	0	1	0	0	0	0	0
	SHC0726	5229778	0	0	0	0	0	0	0	0	0	0	0	0	0	0	0	0	0	0	0	0	3	0	0	0	0	0	0	0	0	0	0	0	0	0	0	0	0	0	0	0	0	7	0	0	0	0	0
	SHC0727	9178100	0	0	0	0	0	0	0	0	0	0	0	0	3	0	0	0	0	0	0	0	0	0	0	0	0	0	0	0	0	0	0	0	0	0	0	0	0	0	0	0	0	1	0	0	0	0	0
	SHC0728	4758138	0	0	0	0	0	0	0	0	0	0	0	0	0	0	0	0	0	0	0	0	0	0	0	0	0	0	0	0	0	0	0	0	0	0	0	0	0	0	0	0	0	11	0	0	1	0	0
	SHC0729	8538850	0	0	0	0	0	0	0	0	0	0	0	0	3	0	0	0	0	0	0	0	0	0	0	0	0	0	0	0	0	0	0	0	0	0	0	0	0	0	0	0	0	40	0	0	0	0	0
	SHC0730	7787556	0	0	0	0	0	0	0	0	0	0	0	0	0	0	0	0	0	0	0	0	0	0	0	0	0	0	0	0	0	0	0	0	0	0	0	0	0	0	0	0	0	19	0	0	0	0	0
	SHC0731	10281722	0	0	0	0	0	0	0	0	0	0	0	0	0	0	0	0	0	0	0	0	0	0	0	0	0	0	0	0	0	0	0	0	0	0	0	0	0	0	0	0	0	6	0	0	0	0	0
	SHC0732	11570644	0	0	0	0	0	0	0	0	0	0	0	0	0	0	0	0	0	0	0	0	0	0	0	0	0	0	0	0	0	0	0	0	0	0	0	0	0	0	0	0	0	2	0	0	0	0	0
	SHC0733	13719676	1	0	0	0	0	0	0	0	0	0	0	0	4	0	0	0	0	0	0	0	0	0	0	0	0	0	0	0	0	0	0	0	0	0	0	0	0	0	0	0	0	21	0	0	0	0	0
	SHC0734	12967752	0	0	0	0	0	0	0	0	0	0	0	0	1	0	1	0	0	0	0	0	0	0	0	0	0	0	0	0	0	0	0	0	0	0	0	0	0	0	0	0	0	12	0	0	0	0	0
	SHC0735	11353666	0	0	0	0	0	0	0	0	0	0	0	0	0	0	0	0	0	0	0	0	0	0	0	0	0	0	0	0	0	0	0	0	0	0	0	0	0	0	0	0	0	35	0	0	0	0	0
	SHC0736	8483648	0	0	0	0	0	0	0	0	0	0	0	0	0	0	0	0	0	0	0	0	0	0	0	0	0	0	0	0	0	0	0	0	0	0	0	0	0	0	0	0	0	2	0	0	1	0	0
	SHC0737	9145360	0	0	0	0	0	0	0	0	0	0	0	0	2	0	0	0	0	0	1	0	0	0	0	0	0	0	0	0	0	0	0	0	0	0	0	0	0	0	0	0	0	111	0	0	0	0	0
	SHC0738	11368842	0	0	0	0	0	0	0	0	0	0	0	0	1	0	0	0	0	0	0	0	0	0	0	0	0	0	0	0	0	0	0	0	0	0	0	0	0	0	0	0	0	3	0	0	0	0	0
	SHC0739	12199462	0	0	0	0	0	0	0	0	0	0	0	0	0	0	0	0	0	0	0	0	0	0	0	0	0	0	0	0	0	0	0	0	0	0	0	0	0	0	0	0	0	4	0	0	0	0	0
	SHC0740	10065612	0	0	0	0	0	0	0	0	0	0	0	0	0	0	0	0	0	0	0	0	0	0	0	0	0	0	0	0	0	0	0	0	0	0	0	0	0	0	0	0	0	2	0	0	0	0	0
	SHC0741	5162792	0	0	0	0	0	0	0	0	0	0	0	0	1	0	0	0	0	0	0	0	0	0	0	0	0	0	0	0	0	0	0	0	0	0	0	0	0	0	0	0	0	2	0	0	0	0	0
	SHC0743	7883212	0	0	0	0	0	0	0	0	0	0	0	0	0	0	0	0	0	0	0	0	0	0	0	0	0	0	0	0	0	0	0	0	0	0	0	0	0	0	0	0	0	4	0	0	0	0	0
	SHC0744	15479860	0	0	0	0	0	0	0	0	0	0	0	0	2	0	0	0	0	0	0	0	0	0	0	0	0	0	0	0	0	0	0	0	0	0	0	0	0	2	0	0	0	13	0	0	0	0	0
	SHC0745	9559704	0	0	0	0	0	0	0	0	0	0	0	0	2	0	0	0	0	0	0	0	0	0	0	0	0	0	0	0	0	0	0	0	0	0	0	0	0	0	0	0	0	2	0	0	0	0	0
	SHC0746	9439010	0	0	0	0	0	0	0	0	0	0	0	0	0	0	0	0	0	0	0	0	0	0	0	0	0	0	0	0	0	0	0	0	0	0	0	0	0	0	0	0	0	18	0	0	3	0	0
	SHC0747	8884198	0	0	0	0	0	0	0	0	0	0	0	0	0	0	0	0	0	0	0	0	0	0	0	0	0	0	0	0	0	0	0	0	0	0	0	0	0	0	0	0	0	12	0	0	0	0	0
	SHC0748	11682626	0	0	0	0	0	0	0	0	0	0	0	0	0	0	0	0	0	0	0	0	0	0	0	0	0	0	0	0	0	0	0	0	0	0	0	0	0	0	0	0	0	3	0	0	0	0	0
	SHC0749	8782960	0	0	0	0	0	0	0	0	0	0	0	0	0	0	0	0	0	0	0	0	0	0	0	0	0	0	0	0	0	0	0	0	0	0	0	0	0	0	0	0	0	1	0	0	0	0	0
	SHC0750	12288664	0	0	0	0	0	0	0	0	0	0	0	0	3	0	0	0	0	0	0	0	0	0	0	0	0	0	0	0	0	0	0	0	0	0	0	0	0	0	0	0	0	39	0	0	2	0	0
	SHC0751	2541276	0	0	0	0	0	0	0	0	0	0	0	0	0	0	0	0	0	0	0	0	0	0	0	0	0	0	0	0	0	0	0	0	0	0	0	0	0	0	0	0	0	0	0	0	0	0	0
	SHC0752	6624416	0	0	0	0	0	0	0	0	0	0	0	0	3	0	0	0	0	0	0	0	0	0	0	0	0	0	0	0	0	0	0	0	0	0	0	0	0	0	0	0	0	7	0	0	0	0	0
	SHC0753	9232304	0	0	0	0	0	0	0	0	0	0	0	0	0	0	0	0	0	0	0	0	0	0	0	0	0	0	0	0	0	0	0	0	0	0	0	0	0	0	0	0	0	5	0	0	0	0	0
	SHC0754	5173748	0	0	0	0	0	0	0	0	0	0	0	0	2	0	0	0	0	0	0	0	0	0	0	0	0	0	0	0	0	0	0	0	0	0	0	0	0	0	0	0	0	21	0	0	0	0	0
	SHC0755	10737078	0	1	0	0	0	0	0	0	0	0	0	0	9	0	0	0	0	0	0	4	0	0	0	0	0	0	0	0	0	0	0	0	0	0	0	0	0	0	0	0	0	9	0	0	0	0	0
	SHC0756	9923080	0	0	0	0	0	0	0	0	0	0	1	0	0	0	0	0	0	0	0	0	0	0	0	0	0	0	0	0	0	0	0	0	0	0	0	0	0	0	0	0	0	6	0	0	0	0	0
	SHC0757	9322150	0	0	0	0	0	0	0	0	0	0	0	0	10	0	0	0	0	0	0	0	0	0	0	0	0	0	0	0	0	0	0	0	0	0	0	0	0	0	0	0	0	9	0	0	1	0	0
	SHC0758	12215726	0	0	0	0	0	0	0	0	0	0	0	0	2	0	0	0	0	0	0	0	0	0	0	0	0	0	0	0	0	0	0	0	0	0	0	0	0	0	0	0	0	4	0	0	0	0	0
	SHC0759	9729712	0	0	0	0	0	0	0	0	0	0	0	0	2	0	0	0	0	0	0	0	0	0	0	0	0	0	0	0	0	0	0	0	0	0	0	0	0	0	0	0	0	125	0	0	0	0	0
	SHC0760	11397514	0	0	0	0	0	0	0	0	0	0	0	0	2	0	0	0	0	0	0	0	0	0	0	0	0	0	0	0	0	0	0	0	0	0	0	0	0	1	0	0	0	4	0	0	0	0	0
	SHC0761	11296382	0	0	0	0	0	0	0	0	0	0	0	0	0	0	0	0	0	0	0	0	0	0	0	0	0	0	0	0	0	0	0	0	0	0	0	0	0	0	0	0	0	8	0	0	0	0	0
	SHC0762	16490668	0	0	0	0	0	0	0	0	0	0	0	0	1	0	0	0	0	0	0	0	0	0	0	0	0	0	0	0	0	0	0	0	0	0	0	0	0	0	0	0	0	85	0	0	0	0	0
	SHC0763	7587502	0	0	0	0	0	0	0	0	0	0	0	0	4	0	0	0	0	0	0	0	0	0	0	0	0	0	0	0	0	0	0	0	0	0	0	0	0	0	0	0	0	20	0	0	1	0	0
	SHC0764	9278330	0	0	0	0	0	0	0	0	0	0	0	0	1	0	1	0	0	0	0	0	0	0	0	0	0	0	0	0	0	0	0	0	0	0	0	0	0	0	0	0	0	6	0	0	0	0	0
	SHC0765	10928370	0	0	0	0	0	0	0	0	0	0	0	0	1	0	0	0	0	0	0	0	0	0	0	0	0	0	0	0	0	0	0	0	0	0	0	0	0	0	0	0	0	44	0	0	0	0	0
	SHC0766	10154370	0	0	0	0	0	0	0	0	0	0	0	0	1	0	0	0	0	0	0	0	0	0	0	0	0	0	0	0	0	0	0	0	0	0	0	0	0	0	0	0	0	1	0	0	0	0	0
	SHC0767	9325212	0	0	0	0	0	0	0	0	0	0	0	0	0	0	0	0	0	0	0	0	0	0	0	0	0	0	0	0	0	0	0	0	0	0	0	0	0	0	0	0	0	1	0	0	0	0	0
	SHC0768	9716392	0	0	0	0	0	0	0	0	0	0	0	0	2	0	0	0	0	0	0	0	0	0	0	0	0	0	0	0	0	0	0	0	0	0	0	0	0	0	0	0	0	8	0	0	0	0	0
	SHC0769	10240184	0	0	0	0	0	0	0	0	0	0	0	0	1	0	0	0	0	0	0	0	0	0	0	0	0	0	0	0	0	0	0	0	0	0	0	0	0	0	0	0	0	17	0	0	0	0	0
	SHC0770	10490368	0	0	0	0	0	0	0	0	0	0	0	0	2	2	0	0	0	0	0	0	0	0	0	0	0	1	0	0	0	0	0	0	0	0	0	0	0	0	0	0	0	49	0	0	0	0	0
	SHC0771	15400728	0	0	0	0	0	0	0	0	0	0	0	0	0	0	0	0	0	0	0	0	0	0	0	0	0	0	0	0	0	0	0	0	0	0	0	0	0	0	0	0	0	2	0	0	0	0	0
	SHC0772	8603466	0	0	0	0	0	0	0	0	0	0	0	0	1	0	0	0	0	0	0	0	0	0	0	0	0	0	0	0	0	0	0	0	0	0	0	0	0	0	0	0	1	60	0	0	0	0	0
	SHC0773	12820602	0	0	0	0	0	0	0	0	0	0	0	0	0	0	0	0	0	0	0	0	0	0	0	0	0	0	0	0	0	0	0	0	0	0	0	0	0	0	0	0	0	9	0	0	0	0	0
	SHC0774	15011074	0	0	0	0	0	0	0	0	0	0	0	0	0	0	0	0	0	0	0	0	0	0	0	0	0	0	0	0	0	0	0	0	0	0	0	0	0	0	0	0	0	9	0	0	0	0	0
	SHC0775	12244724	0	0	0	0	0	0	9	0	0	0	0	0	3	0	0	0	0	0	0	0	0	0	0	0	0	0	0	0	0	0	0	0	0	0	0	0	0	0	0	0	0	41	0	0	0	0	0
	SHC0776	18864058	0	0	0	0	0	0	0	0	1	0	0	0	1	0	0	0	0	0	0	0	0	0	0	0	0	0	0	0	0	0	0	0	0	0	0	0	0	0	0	0	0	68	0	0	0	0	0
	SHC0777	17599672	0	0	0	0	0	0	0	0	0	0	0	0	1	0	0	0	0	0	0	0	0	0	0	0	0	0	0	0	0	0	0	0	0	0	0	0	0	0	0	0	0	25	0	0	0	0	0
	SHC0778	12610930	0	0	0	0	0	0	0	0	0	0	0	0	0	0	1	0	0	0	0	0	0	0	0	0	0	0	0	0	0	0	0	0	0	0	0	0	0	0	0	0	0	32	0	0	0	0	0
	SHC0779	10154898	0	0	0	0	0	0	0	0	0	0	0	0	1	0	0	0	0	0	0	0	0	0	0	0	0	0	0	0	0	0	0	0	0	0	0	0	0	0	0	0	0	51	0	0	0	0	0
	SHC0780	11506976	0	0	0	0	0	0	0	0	1	0	0	0	0	0	0	0	0	0	0	0	0	0	0	0	0	0	0	0	0	0	0	0	0	0	0	0	0	0	0	0	0	48	0	0	0	0	0
	SHC0781	11384284	0	0	0	0	0	0	0	0	0	0	0	0	1	0	0	0	0	0	0	0	0	0	0	0	0	0	0	0	0	0	0	0	0	0	0	0	0	0	0	0	0	12	0	0	0	0	0
	SHC0782	13389540	0	0	1	0	0	0	0	0	0	0	0	0	2	0	0	0	0	0	0	0	0	0	0	0	0	0	0	0	0	0	0	0	0	0	0	0	0	0	0	0	0	36	0	0	0	0	0
	SHC0783	10629944	0	0	0	0	0	0	0	0	0	0	0	0	1	0	0	0	0	0	0	0	0	0	0	0	0	0	0	0	0	0	0	0	0	0	0	0	0	0	0	0	0	12	0	0	0	0	0
	SHC0784	7746206	0	0	0	0	0	0	0	0	0	0	0	0	0	2	0	0	0	0	0	0	0	0	0	0	0	0	0	0	0	0	0	0	0	0	0	0	0	0	0	0	0	7	0	0	0	0	0
	SHC0785	9353630	0	0	0	0	0	0	0	0	0	0	0	0	8	0	0	0	0	0	0	0	0	0	0	0	0	0	0	0	0	0	0	0	0	0	0	0	0	0	0	0	0	5	0	0	0	0	0
	SHC0786	11112418	0	0	0	0	0	0	0	0	0	0	0	0	7	0	0	0	0	0	0	0	0	0	0	0	0	0	2	0	0	0	0	0	0	0	0	0	0	0	0	0	0	11	0	0	0	0	0
	SHC0787	11022170	0	0	0	0	0	0	0	0	0	0	0	0	0	0	0	0	0	0	0	0	0	0	0	0	0	0	0	0	0	0	0	0	0	0	0	0	0	0	0	0	0	67	0	0	0	0	0
	SHC0788	10003396	0	0	0	0	0	0	0	0	0	0	0	0	1	0	0	0	0	0	0	0	0	0	0	0	0	0	0	0	0	0	0	0	0	0	0	0	0	0	0	0	0	47	0	0	0	0	0
	SHC0789	7911072	0	0	0	0	0	0	0	0	0	0	0	0	3	0	0	0	0	0	0	0	0	0	0	0	0	0	0	0	0	0	0	0	0	0	0	0	0	0	0	0	0	8	0	0	0	0	0
	SHC0790	6978108	0	0	0	0	0	0	0	0	0	0	0	0	7	0	0	0	0	0	0	0	0	0	0	0	0	0	0	0	0	0	0	0	0	0	0	0	0	0	0	0	0	25	0	0	0	0	0
	SHC0791	9365574	0	0	0	0	0	0	0	0	0	0	0	0	4	0	0	0	0	0	0	0	0	0	0	0	0	0	0	0	0	0	0	0	0	0	0	0	0	0	0	0	0	29	0	0	0	0	0
	SHC0792	10878764	0	0	0	0	0	0	0	0	0	0	0	0	0	0	0	0	0	0	0	0	0	0	0	0	0	0	0	0	0	0	0	0	0	0	0	0	0	0	0	0	0	116	0	0	0	0	0
	SHC0793	10466498	0	0	0	0	0	0	0	0	0	0	0	0	0	0	0	0	0	0	0	0	0	0	0	0	0	0	0	0	0	0	0	0	0	0	0	0	0	0	0	0	0	31	0	0	0	0	0
	SHC0794	10883810	0	0	0	0	0	0	0	0	0	0	0	0	1	0	0	0	0	0	0	0	0	0	0	0	0	0	0	0	0	0	0	0	0	0	0	0	0	0	0	0	0	115	0	0	0	0	0
	SHC0795	10623834	0	0	0	0	0	0	0	0	0	0	0	0	0	0	0	0	0	0	0	0	0	0	0	0	0	0	0	0	0	0	0	0	0	0	0	0	0	0	0	0	0	18	0	0	0	0	0
	SHC0796	6790502	0	0	0	0	0	0	0	0	0	0	0	0	5	0	0	0	0	0	0	0	0	0	0	0	0	0	0	0	0	0	0	0	0	0	0	0	0	0	0	0	0	30	0	0	0	0	0
	SHC0797	6380736	0	0	0	0	0	0	0	0	0	0	0	0	0	0	0	0	0	0	0	0	0	0	0	0	0	0	0	0	0	0	0	0	0	0	0	0	0	0	0	0	0	89	0	0	0	0	0
	SHC0798	8489880	0	0	0	0	0	0	0	0	0	0	0	0	0	0	0	0	0	0	0	0	0	0	0	0	0	0	0	0	0	0	0	0	0	0	0	0	0	0	0	0	0	24	0	0	0	0	0
	SHC0799	7328250	0	0	0	0	0	0	0	0	1	0	0	0	1	0	0	0	0	0	0	0	0	0	0	0	0	0	0	0	0	0	0	0	0	0	0	0	0	0	0	0	0	14	0	0	0	0	0
	SHC0800	6879546	0	0	0	0	0	0	0	0	0	0	0	0	0	0	0	0	0	0	0	0	0	0	0	0	0	0	0	0	0	0	0	0	0	0	0	0	0	0	0	0	0	12	0	0	0	0	0
	SHC0801	6305896																																										6
	SHC0802	11555606																																										3
	SHC0803	9804086																																										16
	SHC1001	7487428	0	0	0	0	0	0	0	0	0	0	0	0	0	0	0	0	0	0	0	0	0	0	0	0	0	0	0	0	0	0	0	0	0	0	0	0	0	0	0	0	0	20	0	1	0	0	0
	SHC1002	6690914	0	0	0	0	0	0	0	0	0	0	0	0	0	0	0	0	0	0	0	0	0	0	0	0	0	0	0	0	0	0	0	0	0	0	0	0	0	0	0	0	0	6	0	0	0	0	0
	SHC1003	6074180	0	0	0	0	0	0	0	0	0	0	0	0	0	0	0	0	0	0	0	0	0	0	0	0	0	0	0	0	0	0	0	0	0	0	0	0	0	0	0	0	0	1	0	0	0	0	2
	SHC1004	7858332	0	0	0	0	0	0	0	0	0	0	0	0	0	0	0	0	0	0	0	0	0	0	0	0	0	0	0	0	0	0	0	0	0	0	0	0	0	0	0	0	0	5	0	0	0	0	0
	SHC1005	7321132	0	0	0	0	0	0	0	0	0	0	0	0	0	0	0	0	0	0	0	0	0	0	0	0	0	0	0	0	0	0	0	0	0	0	0	0	0	0	0	0	0	8	0	0	0	0	0
	SHC1006	8069592	0	0	0	0	0	0	0	0	0	0	0	0	0	0	0	0	0	0	0	0	0	0	0	0	0	0	0	0	0	0	0	0	0	0	0	0	0	0	0	0	0	9	0	0	0	0	0
	SHC1007	8512638	0	0	0	0	0	0	0	0	0	0	0	0	0	0	0	0	0	0	0	0	0	0	0	0	0	0	0	0	0	0	0	0	0	0	0	0	0	0	0	0	0	1	0	0	0	0	0
	SHC1008	9377204	0	0	0	0	0	0	0	0	0	0	0	0	0	0	0	0	0	0	0	0	0	0	0	0	0	0	0	0	0	0	0	0	0	0	0	0	0	0	0	0	0	10	0	0	0	0	0
	SHC1009	9020740	0	0	0	0	0	0	0	0	0	0	0	0	0	0	0	0	0	0	0	0	0	0	0	0	0	0	0	0	0	0	0	0	0	0	0	0	0	0	0	0	0	7	0	0	0	0	0
	SHC1010	9003642	0	0	0	0	0	0	0	0	0	0	0	0	2	0	0	0	0	0	0	0	0	0	0	0	0	0	0	0	0	0	0	0	0	0	0	0	0	0	0	0	0	5	0	0	0	0	0
	SHC1011	9158022	0	0	0	0	0	0	0	0	0	0	0	0	2	0	0	0	0	0	0	0	0	0	0	0	0	0	0	0	0	0	0	0	0	0	0	0	0	0	0	0	0	0	0	0	0	0	0
	SHC1012	4847936	0	0	0	0	0	0	0	0	0	0	0	0	0	0	0	0	0	0	0	0	0	0	0	0	0	0	0	0	0	0	0	0	0	0	0	0	0	0	0	0	0	4	0	0	0	0	0
	SHC1013	9625388	0	0	0	0	0	0	0	0	0	0	0	0	0	0	1	0	0	0	0	0	0	0	0	0	0	0	0	0	0	0	0	0	0	0	0	0	0	0	0	0	0	3	0	0	0	0	0
	SHC1014	7648828	0	0	0	0	0	0	0	0	0	0	0	0	1	0	0	0	0	0	0	0	0	0	0	0	0	0	0	0	0	0	0	0	0	0	0	0	0	0	0	0	0	28	0	0	0	0	0
	SHC1015	8282698	0	0	0	0	0	0	0	0	0	0	0	0	1	0	0	0	0	0	0	0	0	0	0	0	0	0	0	0	0	0	0	0	0	0	0	0	0	0	0	0	0	2	0	0	0	0	0
	SHC1016	7160198	0	0	0	0	0	0	0	0	0	0	0	0	0	0	1	0	0	0	0	0	0	0	0	0	0	0	0	0	0	0	0	0	0	0	0	0	0	0	0	0	0	1	0	0	0	0	0
	SHC1017	7079796	0	0	0	0	0	0	0	0	0	0	0	0	1	0	0	0	0	0	0	0	0	0	0	0	0	0	0	0	0	0	0	0	0	0	0	0	0	0	0	0	0	4	0	0	2	0	0
	SHC1018	4714268	0	0	0	0	0	0	0	0	0	0	0	0	0	0	1	0	0	0	0	0	0	0	0	0	0	0	0	0	0	0	0	0	0	0	0	0	0	0	0	0	0	9	0	0	0	0	0
	SHC1019	8333448	0	0	0	0	0	0	0	0	0	0	0	0	0	0	0	0	0	0	0	0	0	0	0	0	0	0	0	0	0	0	0	0	0	0	0	0	0	0	0	0	0	3	0	0	0	0	0
	SHC1020	7665008	0	0	0	0	0	0	0	0	0	0	0	0	0	0	0	0	0	0	0	0	0	0	0	0	0	0	0	3	0	0	0	0	0	0	0	0	0	0	0	0	0	5	0	1	0	0	0
	SHC1021	14098840	0	0	0	0	0	0	0	0	0	0	0	0	4	0	0	0	0	0	0	0	0	0	0	0	0	0	0	0	0	0	0	0	0	0	0	0	0	0	0	0	0	15	0	0	1	0	0
	SHC1022	9804092	0	0	0	0	0	0	0	0	0	0	0	0	0	0	0	0	0	0	0	0	0	0	0	0	0	0	0	0	0	0	0	0	0	0	0	0	0	0	0	0	0	137	0	0	0	0	0
	SHC1023	11078494	0	0	0	0	0	0	0	0	0	0	0	0	2	0	0	0	0	0	0	0	0	0	0	0	0	0	0	0	0	0	0	0	0	0	0	0	0	0	0	0	0	6	0	0	0	0	1
	SHC1024	12265716	0	0	0	0	0	0	0	0	1	0	0	0	0	0	0	0	0	0	0	0	0	0	0	0	0	0	0	0	0	0	0	0	0	0	0	0	0	0	0	0	0	6	0	0	0	0	0
	SHC1025	8429058	0	0	0	0	0	0	0	0	1	0	0	0	0	0	0	0	0	0	0	0	0	0	0	0	0	0	0	0	0	0	0	0	0	0	0	0	0	0	0	0	0	49	0	0	0	0	0
	SHC1026	5657840	0	0	0	0	0	0	0	0	0	0	0	0	0	0	0	0	0	0	0	0	0	0	0	0	0	2	0	0	0	0	0	0	0	0	0	0	0	0	0	0	0	16	0	0	0	0	0
	SHC1028	8523682	0	0	0	0	0	0	0	0	0	0	0	0	0	0	0	0	0	0	0	0	0	0	0	0	0	0	0	0	0	0	0	0	0	0	0	0	0	0	0	0	0	72	0	0	0	0	0
	SHC1029	5587840	0	0	0	0	0	0	0	0	0	0	0	0	3	0	0	0	0	0	0	0	0	0	0	0	0	0	0	0	0	0	0	0	0	0	0	0	0	0	0	0	0	5	0	0	0	0	0
	SHC1030	5510662	0	0	0	0	0	0	0	0	0	0	0	0	7	0	0	0	0	0	0	0	0	0	0	0	0	0	0	0	0	0	0	0	0	0	0	0	0	0	0	0	0	5	0	0	0	0	0
	SHC1031	8430288	0	0	0	0	0	0	0	0	0	0	0	0	0	0	0	0	0	0	1	0	0	0	0	0	0	0	0	0	0	0	0	0	0	0	0	0	0	0	0	0	0	9	0	0	0	0	0
	SHC1032	9903176	0	0	0	0	0	0	0	0	0	0	0	0	0	0	0	0	0	0	0	0	0	0	0	0	0	0	0	0	0	0	0	0	0	0	0	0	0	0	0	0	0	1	0	0	0	0	0
	SHC1033	7583068	0	0	0	0	0	0	0	0	0	0	0	0	1	0	0	0	0	0	0	0	0	0	0	0	0	0	0	0	0	0	0	0	0	0	0	0	0	0	0	0	0	16	0	0	0	0	0
	SHC1034	9771440	0	0	0	0	0	0	0	0	0	0	0	0	0	0	0	0	0	0	0	0	0	0	0	0	0	0	0	0	0	0	0	0	1	0	0	0	0	0	0	0	0	7	0	0	0	0	0
	SHC1035	10170048	0	0	0	0	0	0	0	0	0	0	0	0	0	0	0	0	0	0	0	0	0	0	0	0	0	0	0	0	0	0	0	0	0	0	0	0	0	0	0	0	0	30	0	0	0	0	0
	SHC1036	11803184	0	0	0	0	0	0	0	0	0	0	0	0	2	0	0	0	0	0	0	0	0	0	0	0	0	0	0	0	0	0	0	0	0	0	0	0	0	0	0	0	0	10	0	0	0	0	0
	SHC1037	10700532	0	0	0	0	0	0	0	0	0	0	0	0	0	0	0	0	0	0	0	0	0	0	0	0	0	0	0	0	0	0	0	0	0	0	0	0	0	0	0	0	0	4	0	0	0	0	0
	SHC1038	10822134	0	0	0	0	0	0	0	0	0	0	0	0	0	0	0	0	0	0	0	0	0	0	0	0	0	0	0	0	0	0	0	0	0	0	0	0	0	0	0	0	0	0	0	0	0	0	0
	SHC1039	10684974	0	0	0	0	0	0	0	0	0	0	0	0	0	0	0	0	0	0	0	0	0	0	0	0	0	0	0	0	0	0	0	0	0	0	0	0	0	0	0	0	0	11	0	0	0	0	0
	SHC1040	11706562	0	0	0	0	0	0	0	0	0	0	0	0	0	0	0	0	0	0	0	0	0	0	0	0	0	0	0	0	0	0	0	0	0	0	0	0	0	0	0	0	0	6	0	0	0	0	0
	SHC1041	7849104	0	0	0	0	0	0	0	0	0	0	0	0	0	0	0	0	0	0	0	0	0	0	0	0	0	0	0	0	0	0	0	0	0	0	0	0	0	0	0	0	0	0	0	0	0	0	0
	SHC1042	9018216	0	0	0	0	0	0	0	0	0	0	0	0	0	0	0	0	0	0	0	0	0	0	0	0	0	0	0	0	0	0	0	0	0	0	0	0	0	0	0	0	0	8	0	0	0	0	0
	SHC1043	8598772	0	0	0	0	0	0	0	0	0	0	0	0	1	0	0	0	0	0	0	0	0	0	0	0	0	0	0	0	0	0	0	0	0	0	0	0	0	0	0	0	0	3	0	0	0	0	0
	SHC1044	9863538	0	0	0	0	0	0	0	0	0	0	0	0	0	0	1	0	0	0	0	0	0	0	0	0	0	0	0	0	0	0	0	0	0	0	0	0	0	0	0	0	0	12	0	0	0	0	0
	SHC1045	12132214	0	0	0	0	0	0	0	0	0	0	0	0	0	0	0	0	0	0	0	0	0	0	0	0	0	0	0	0	0	0	0	0	0	0	0	0	0	0	0	0	0	6	0	0	0	0	0
	SHC1046	51788916	0	0	0	0	0	0	0	0	0	0	0	1	2	0	0	0	0	0	0	0	0	0	0	0	0	0	0	0	0	0	0	0	0	0	0	0	0	0	0	0	0	139	0	0	0	0	0
	SHC1047	9991752	0	0	0	0	0	0	0	0	1	0	0	0	0	0	0	0	0	0	0	0	0	0	0	0	0	0	0	0	0	0	0	0	1	0	0	0	0	0	0	0	0	2	0	0	0	0	0
	SHC1048	11024358	0	0	0	0	0	0	0	0	0	0	0	0	0	0	1	0	0	0	0	0	0	9	0	0	0	0	0	0	0	0	0	0	0	0	0	0	0	0	2	0	0	29	0	3	0	0	0
	SHC1049	8105750	0	0	0	0	0	0	0	0	0	0	0	0	0	0	0	0	0	0	0	0	0	0	0	0	0	0	0	0	0	0	0	0	0	0	0	0	0	0	0	0	0	3	0	0	1	0	0
	SHC1050	11017300	0	0	0	0	0	0	0	0	0	0	0	0	0	0	0	0	0	0	0	0	0	0	0	0	0	0	0	0	0	0	0	0	0	0	0	0	0	0	0	0	0	77	0	0	0	0	0
	SHC1051	9091768	0	0	0	0	0	0	0	0	0	0	0	0	0	0	0	0	0	0	0	0	0	0	0	0	0	0	0	0	0	0	0	0	0	0	0	0	0	0	0	0	0	94	0	0	0	0	0
	SHC1052	10044834	0	0	0	0	0	0	0	0	0	0	0	0	0	0	0	0	0	0	0	0	0	0	0	0	0	0	0	0	0	0	0	0	0	0	0	0	0	0	0	0	0	12	0	0	0	0	0
	SHC1053	9544570	0	0	0	0	0	0	0	0	0	0	0	0	0	0	0	0	0	0	0	0	0	0	0	0	0	0	0	0	0	0	0	0	0	0	0	0	0	0	0	0	0	5	0	0	0	0	0
	SHC1054	9609864	0	0	0	0	0	0	0	0	0	0	0	0	0	0	0	0	0	0	0	0	0	0	0	0	0	0	0	0	0	0	0	0	0	0	0	0	0	0	0	0	0	1	0	0	0	0	0
	SHC1055	9294808	0	0	0	0	0	0	0	0	0	0	0	0	0	0	0	0	0	0	0	0	0	0	0	0	0	0	0	0	0	0	0	0	0	0	0	0	0	0	0	0	0	13	0	0	0	0	0
	SHC1056	5337402	0	0	0	0	0	0	0	0	0	0	0	0	1	0	0	0	0	0	0	0	0	0	0	0	0	0	0	0	0	0	0	0	0	0	0	0	0	0	0	0	0	2	0	0	0	0	0
	SHC1057	8313500	0	0	0	0	0	0	0	0	0	0	0	0	0	0	0	0	0	0	0	0	0	0	0	0	0	0	0	0	0	0	0	0	0	0	0	0	0	0	0	0	0	19	0	0	0	0	0
	SHC1058	7117858	0	0	0	0	0	0	0	0	0	0	0	0	4	0	0	0	0	0	0	0	0	0	0	0	0	0	0	0	0	0	0	0	0	0	0	0	0	0	0	0	0	10	0	0	0	0	1
	SHC1059	9833734	0	0	0	0	0	0	0	0	0	0	0	0	0	0	0	0	0	0	0	0	0	0	0	0	0	0	0	0	0	0	0	0	0	0	0	0	0	0	0	0	0	11	0	0	0	0	0
	SHC1060	10152684	0	0	0	0	0	0	0	0	0	0	0	0	0	0	0	0	0	0	0	0	0	0	0	0	0	0	0	0	0	0	0	1	0	0	0	0	0	0	0	0	0	18	0	0	0	0	0
	SHC1061	13245866	0	0	0	0	0	0	0	0	0	0	0	0	0	0	0	0	0	0	0	0	0	0	0	0	0	0	0	0	0	0	0	0	0	0	0	0	0	0	0	0	0	5	0	0	0	0	0
	SHC1062	8344318	0	0	0	0	0	0	0	0	0	0	0	0	0	0	0	0	0	0	0	0	0	0	0	0	0	0	0	0	0	0	0	0	0	0	0	0	0	0	0	0	0	11	0	0	0	0	0
	SHC1063	8242388	0	0	0	0	0	0	0	0	0	0	0	0	1	0	0	0	0	0	0	0	0	0	0	0	0	0	0	0	0	0	0	0	0	0	0	0	0	0	0	0	0	22	0	0	0	0	0
	SHC1064	156772	0	0	0	0	0	0	0	0	0	0	0	0	5	0	0	0	0	0	0	0	0	0	0	0	0	0	0	0	0	0	0	0	0	0	0	0	0	0	0	0	0	5	0	0	0	0	0
	SHC1065	12955356	0	0	0	0	0	0	0	0	0	0	0	0	0	0	0	0	0	0	0	0	0	0	0	0	0	0	0	0	0	0	0	0	0	0	0	0	0	0	0	0	0	4	0	0	0	0	0
	SHC1066	17758444	0	0	0	0	0	0	0	0	0	0	0	0	0	0	0	0	0	0	0	0	0	0	0	0	0	0	0	0	0	0	0	0	0	0	0	0	0	0	0	0	0	17	0	0	0	0	0
	SHC1067	23289758	0	0	0	0	0	0	0	0	0	0	0	0	0	0	0	0	0	0	0	0	0	0	0	0	0	0	0	0	0	0	0	0	0	0	0	0	0	0	0	0	0	32	0	0	0	0	0
	SHC1068	31037018	0	0	0	0	0	0	0	0	0	0	0	0	0	0	0	0	0	0	0	0	0	0	0	0	0	0	0	0	0	0	1	0	0	0	0	0	0	0	0	0	0	44	0	0	0	0	0
	SHC1069	19565028	0	0	0	0	0	0	0	0	0	0	0	0	0	0	0	0	0	0	0	0	0	0	0	0	0	0	0	0	0	0	0	0	0	0	0	0	0	0	0	0	0	89	0	0	0	0	0
	SHC1070	20770164	0	0	0	0	0	0	0	0	0	0	0	0	0	0	0	0	0	0	0	0	0	0	0	0	0	0	0	0	0	0	0	0	0	0	0	0	0	0	0	0	0	2	0	0	0	0	0
	SHC1071	19080962	0	0	0	0	0	0	0	0	0	0	0	0	0	0	0	0	0	0	0	0	0	0	0	0	0	0	0	0	0	0	0	0	0	0	0	0	0	0	0	0	0	5	0	0	0	0	0
	SHC1072	16209786	0	0	0	0	0	0	0	0	0	0	0	0	0	0	0	0	0	0	0	0	0	0	0	0	0	0	0	0	0	0	0	0	0	0	0	0	0	0	0	0	0	17	0	0	0	0	0
	SHC1073	16406676	0	0	0	0	0	0	0	0	0	0	0	0	0	0	0	0	0	0	0	0	0	0	0	0	0	0	0	0	0	0	0	0	0	0	0	0	0	0	0	0	0	1	0	0	0	0	0
	SHC1074	15139024	0	0	0	0	0	0	0	0	0	2	0	0	0	0	0	0	0	0	0	0	0	0	0	0	0	0	0	0	0	0	0	0	0	0	0	0	0	0	0	0	0	63	0	0	0	0	0
	SHC1075	13775486	0	0	0	0	0	0	0	0	0	0	0	0	0	0	0	0	0	0	0	0	0	0	0	0	0	0	0	0	0	0	0	0	0	0	0	0	0	0	0	0	0	21	0	0	0	0	0
	SHC1076	12665754	0	0	0	0	0	0	0	0	1	0	0	0	0	0	0	0	0	0	0	0	0	0	0	0	0	0	0	0	0	0	0	0	0	0	0	0	0	0	0	0	0	17	0	0	0	0	0
	SHC1077	16934546	0	0	0	0	0	0	0	0	0	0	0	0	0	0	0	0	0	0	0	0	0	0	0	0	0	0	0	0	0	0	0	0	0	0	0	0	0	0	0	0	0	10	0	0	0	0	0
	SHC1078	3930240	0	0	0	0	0	0	0	0	0	0	0	0	0	0	0	0	0	0	0	0	0	0	0	0	0	0	0	0	0	0	0	0	0	0	0	0	0	0	0	0	0	12	0	0	0	0	0
	SHC1079	10603276	0	0	0	0	0	0	0	0	0	0	0	0	0	0	0	0	0	0	0	0	0	0	0	0	0	0	0	0	0	0	0	0	0	0	0	0	0	0	0	0	0	6	0	0	0	0	0
	SHC1080	24248696	0	0	0	0	0	0	0	0	1	0	0	0	9	0	0	0	0	0	0	0	0	0	0	0	0	0	0	0	0	0	0	0	0	0	0	0	0	0	0	0	0	28	0	0	0	0	0
	SHC1081	15005314	0	0	0	0	0	0	0	0	0	0	0	0	0	0	0	0	0	0	0	0	0	0	0	0	0	0	0	0	0	0	0	0	0	0	0	0	0	0	0	0	0	3	0	0	0	0	0
	SHC1082	16632600	0	0	0	0	0	0	0	0	0	0	0	0	0	0	0	0	0	0	0	0	0	0	0	0	0	0	0	0	0	0	0	0	0	0	0	0	0	0	0	0	0	33	0	0	0	0	0
	SHC1083	17012832	0	0	0	0	0	0	0	0	0	0	0	0	0	0	0	0	0	0	1	0	0	0	0	0	0	0	0	0	0	0	0	0	0	0	0	0	0	0	0	0	0	1	0	0	0	0	0
	SHC1084	9733976	0	0	0	0	0	0	0	0	0	0	0	0	0	0	0	0	0	0	0	0	0	0	0	0	0	0	0	0	0	0	0	0	0	0	0	0	0	0	0	0	0	27	0	0	0	0	0
	SHC1085	12911096	0	0	0	0	0	0	0	0	0	0	0	0	0	0	0	0	0	0	0	0	0	0	0	0	0	0	0	0	0	0	0	0	0	0	0	0	0	0	0	0	0	35	0	0	0	0	0
	SHC1086	17531456	0	0	0	0	0	0	0	0	0	0	0	0	0	0	0	0	0	0	0	0	0	0	0	0	0	0	0	0	0	0	0	0	0	0	0	0	0	0	0	0	0	22	0	0	0	0	0
	SHC1087	11193266	0	0	0	0	0	0	0	0	0	0	0	0	5	0	0	0	0	0	0	0	0	0	0	0	0	0	0	0	0	0	0	0	0	0	0	0	0	0	0	0	0	24	0	0	0	0	0
	SHC1088	11937998	0	0	0	0	0	0	0	0	0	0	0	0	0	0	0	0	0	0	0	0	0	0	0	0	0	0	0	0	0	0	0	0	0	0	0	0	0	0	0	0	0	27	0	0	0	0	0
	SHC1090	11553374	0	0	0	0	0	0	0	0	0	0	0	0	0	0	0	0	0	0	0	0	0	0	0	0	0	0	0	0	0	0	0	0	0	0	0	0	0	0	0	0	0	10	0	0	0	0	0
	SHC1091	5803768	0	0	0	0	0	0	0	0	0	0	0	0	0	0	0	0	0	0	0	0	0	0	0	0	0	0	0	0	0	0	0	0	0	0	0	0	0	0	0	0	0	6	0	0	0	0	0
	SHC1092	11736988	0	0	0	0	0	0	0	0	0	0	0	0	0	0	0	0	0	0	0	0	0	0	0	0	0	0	0	0	0	0	0	0	0	0	0	0	0	0	0	0	0	23	0	0	0	0	0
	SHC1093	10275866	0	0	0	0	0	0	0	0	0	0	0	0	0	0	0	0	0	0	0	0	0	0	0	0	0	0	0	0	0	0	0	0	0	0	0	0	0	1	0	0	0	8	0	0	0	0	0
	SHC1094	16313824	0	0	0	0	0	0	0	0	0	0	0	0	0	0	0	0	0	0	0	0	0	0	0	0	0	0	0	0	0	0	0	0	0	0	0	0	0	0	0	0	0	15	0	0	0	0	0
	SHC1095	15684442	0	0	0	0	0	0	0	0	0	0	0	0	1	0	0	0	0	0	0	0	0	0	0	0	0	0	0	0	0	0	0	0	0	0	0	0	0	0	0	0	0	2	0	0	0	0	0
	SHC1096	11812418	0	0	0	0	0	0	0	0	0	0	0	0	0	0	0	2	0	0	0	0	0	0	0	0	0	0	0	0	0	0	0	0	0	0	0	0	0	0	0	0	0	9	0	0	0	0	0
	SHC1097	14656642	0	0	0	0	0	0	0	0	0	0	0	0	0	0	0	0	0	0	0	0	0	0	0	0	0	0	0	0	0	0	0	0	0	0	0	0	0	0	0	0	0	16	0	0	0	0	0
	SHC1098	13458452	0	0	0	0	0	0	0	0	0	0	0	0	0	0	0	0	0	0	0	0	0	0	0	0	0	0	0	0	0	0	0	0	0	0	0	0	0	0	0	0	0	17	0	0	0	0	0
	SHC1099	10143138	0	0	0	0	0	0	0	0	2	0	0	0	0	0	0	0	0	0	1	0	0	0	0	0	0	0	0	0	0	0	0	0	0	0	0	0	0	0	0	0	0	6	0	0	0	0	0
	SHC1100	10591888	0	0	0	0	0	0	0	0	1	0	0	0	0	0	0	0	0	0	0	0	0	0	0	0	0	0	0	0	0	0	0	0	0	0	0	0	0	0	1	0	0	28	0	0	0	0	0
	SHC1101	9463940	0	0	0	0	0	0	0	0	0	0	0	0	0	0	0	0	0	0	0	0	0	0	0	0	0	0	0	0	0	0	0	0	0	0	0	0	0	0	0	0	0	14	0	0	0	0	0
	SHC1102	17369698	0	0	0	0	0	0	0	0	0	0	0	0	0	0	0	0	0	0	0	0	0	0	0	0	0	0	0	0	0	0	0	0	0	0	0	0	0	0	0	0	0	33	0	0	0	0	0
	SHC1103	8861322	0	0	0	0	0	0	0	0	0	1	0	0	8	0	0	0	0	0	0	0	0	0	0	0	0	0	0	0	0	0	0	0	0	0	0	0	0	0	0	0	0	78	0	0	1	0	0
	SHC1104	10783750	0	0	0	0	0	0	0	0	0	0	0	0	0	0	0	0	0	0	0	0	0	0	0	0	0	0	0	0	0	0	0	0	0	0	0	0	0	0	0	0	0	111	0	0	0	0	0
	SHC1105	14177760	0	0	0	0	0	0	0	0	0	0	0	0	0	0	0	0	0	0	0	0	0	0	0	0	0	0	0	0	0	0	0	0	0	0	0	0	0	0	0	0	0	104	0	0	0	0	0
	SHC1107	9558344	0	0	0	0	0	0	0	0	0	0	0	0	0	0	0	0	0	0	0	0	0	0	0	0	0	0	0	0	0	0	0	0	0	0	0	0	0	0	0	0	0	6	0	0	0	0	0
Healthy controls	SHT0921	10411060	0	0	0	0	0	0	0	0	0	0	0	0	0	0	0	0	0	0	0	0	0	0	0	0	0	0	0	0	0	0	0	0	0	0	0	0	0	0	0	0	0	19	0	0	0	0	0
	SHT0922	17424764	0	0	0	0	0	0	0	0	0	0	0	0	0	0	0	0	0	0	0	0	0	0	0	0	0	0	0	0	0	0	0	0	0	0	0	0	0	0	0	0	0	0	0	0	0	0	0
	SHT0924	16880368	0	0	0	0	0	0	0	0	0	0	0	0	0	0	0	0	0	0	0	0	0	0	0	0	0	0	0	0	0	0	0	0	0	0	0	0	0	0	0	0	0	129	0	0	0	0	0
	SHT0925	2564640	0	0	0	0	0	0	0	0	0	0	0	0	1	0	0	0	0	0	0	0	0	0	0	0	0	0	0	0	0	0	0	0	0	0	0	0	0	0	0	0	0	29	0	0	0	0	0
	SHT0926	9787788	0	0	0	0	0	0	0	0	0	0	0	0	0	0	0	0	0	0	0	0	0	0	0	0	0	0	0	0	0	0	0	0	0	0	0	0	0	0	0	0	0	10	0	0	0	0	0
	SHT0927	15418322	0	0	0	0	0	0	0	0	0	0	0	2	0	0	0	0	0	0	0	0	0	0	0	0	0	0	0	0	0	0	0	0	0	0	0	0	0	0	0	0	0	9	0	0	0	0	0
	SHT0928	8821346	0	0	0	0	0	0	0	7	0	0	0	6	0	0	0	0	0	0	0	0	0	0	0	0	0	0	0	0	0	0	0	0	0	0	0	0	0	0	0	0	0	5	0	0	0	0	0
	SHT0929	17100040	0	0	0	0	0	4	0	0	0	0	0	0	0	0	1	0	0	0	0	0	0	0	0	0	0	0	0	0	0	0	0	0	0	1	0	0	0	0	0	0	0	1	0	0	0	0	0
	SHT0930	4716532	0	0	0	0	0	0	0	0	0	0	0	0	0	0	0	0	0	0	0	0	0	0	0	0	0	0	0	0	0	0	0	0	0	0	0	0	0	0	0	0	0	9	0	0	0	0	0
	SHT0931	3063332	0	0	0	0	0	0	0	0	0	0	0	0	0	0	0	0	0	0	0	0	0	0	0	0	0	0	0	0	0	0	0	0	0	0	0	0	0	0	0	0	0	9	0	0	0	0	0
	SHT0932	3892098	0	0	0	0	0	0	0	0	0	0	0	0	0	0	0	0	0	0	0	0	0	0	0	0	0	0	0	0	0	0	0	0	0	0	0	0	0	0	0	0	0	9	0	0	0	0	0
	SHT0933	5826158	0	0	0	0	0	0	0	0	0	0	0	0	4	0	0	0	0	0	0	0	0	0	0	0	0	0	0	0	0	0	0	0	0	0	0	0	0	0	0	0	0	2	0	0	0	0	0
	SHT0934	3900346	0	0	0	0	0	0	0	0	0	0	0	0	0	0	0	0	0	0	0	0	0	0	0	0	0	0	0	0	0	0	0	0	0	0	0	0	0	0	0	0	0	0	0	0	0	0	0
	SHT0935	5945906	0	0	0	0	0	0	0	0	0	0	0	0	0	0	0	0	0	0	0	0	0	0	0	0	0	0	0	0	0	0	0	0	0	0	0	0	0	0	0	0	0	5	0	0	0	0	0
	SHT0936	5489254	0	0	0	0	0	0	0	0	0	0	0	0	0	0	0	0	0	0	0	0	0	0	0	0	0	0	0	0	0	0	0	0	0	0	0	0	0	0	0	0	0	9	0	0	0	0	0
	SHT0937	5490562	0	0	0	0	0	0	0	0	0	0	0	0	0	0	0	0	0	0	0	0	0	0	0	0	0	0	0	0	0	0	0	0	0	0	0	0	0	0	0	0	0	8	0	0	0	1	0
	SHT0938	7805178	0	0	0	0	0	0	0	0	0	0	0	0	0	0	0	0	0	0	0	0	0	0	0	0	0	0	0	0	0	0	0	0	0	0	0	0	0	0	0	0	0	7	0	0	0	0	0
	SHT0939	14098376	0	0	0	0	0	0	0	0	0	0	0	0	0	0	0	0	0	0	0	0	0	0	0	0	0	0	0	0	0	0	0	0	0	0	0	0	0	0	0	0	0	4	0	0	0	0	0
	SHT0940	7556318	0	0	0	0	0	0	0	0	0	0	0	0	0	0	0	0	0	0	0	0	0	0	0	0	0	0	0	0	0	0	0	0	0	0	0	0	0	0	0	0	0	38	0	0	0	0	0
	SHT0941	10954292	0	0	0	0	0	0	0	0	0	0	0	0	0	0	0	0	0	0	0	0	0	0	0	0	0	0	0	0	0	0	0	0	0	0	0	0	0	0	0	0	0	32	0	0	0	0	0
	SHT0942	2953418	0	0	0	0	0	0	0	0	0	0	0	0	0	0	0	0	0	0	0	0	0	0	0	0	0	0	0	0	0	0	0	0	0	0	0	0	0	0	0	0	0	2	0	0	0	0	0
	SHT0943	23399956	0	0	0	0	0	0	0	0	0	0	0	0	0	0	1	0	0	0	0	0	0	0	0	0	0	0	0	0	0	0	0	0	0	0	0	0	0	0	0	0	0	2	0	0	0	0	0
	SHT0944	25699318	0	0	0	0	0	0	0	0	1	0	0	0	0	0	0	0	0	0	0	0	0	0	0	0	0	0	0	0	0	0	0	0	0	0	0	0	0	0	0	0	0	34	0	0	0	0	0
	SHT0945	7387038	0	0	0	0	0	0	0	0	0	0	0	0	0	0	0	0	0	0	0	0	0	0	0	0	0	0	0	0	0	0	0	0	0	0	0	0	0	0	0	0	0	10	0	0	0	0	0
	SHT0946	13450946	0	0	0	0	0	0	0	0	0	0	0	0	0	0	0	0	0	0	0	0	0	0	0	0	0	0	0	0	0	0	0	0	0	0	0	0	0	0	0	0	0	5	0	0	0	0	0
	SHT0948	13416616	0	0	0	0	0	0	0	0	0	0	0	0	0	0	0	0	0	0	0	0	0	0	0	0	0	0	0	0	0	7	0	0	0	0	0	0	0	0	0	0	0	16	0	0	0	0	0
	SHT0951	3441786	0	0	0	0	0	0	0	0	0	16	0	0	0	0	0	0	0	0	0	0	0	0	0	0	0	1	0	0	0	0	0	0	0	0	0	0	0	0	0	0	0	4	0	0	0	0	0
	SHT0952	4518274	0	0	0	0	0	0	0	0	0	0	0	0	0	0	0	0	0	0	0	0	0	0	0	0	0	0	0	0	0	0	0	0	0	0	0	0	0	0	0	0	0	11	0	0	0	0	0
	SHT0953	13797546	0	0	0	0	0	0	0	0	0	0	0	0	0	0	0	0	0	0	0	0	0	0	0	0	0	0	0	0	0	0	0	0	0	0	0	0	0	0	0	0	0	12	0	0	0	0	0
	SHT0954	4763222	0	0	0	0	0	0	0	0	0	0	0	0	0	0	0	0	0	0	0	0	0	0	4	0	0	0	0	0	0	0	0	0	0	0	0	0	0	0	0	0	0	4	0	0	0	0	0
	SHT0955	5822406	0	0	0	0	0	0	0	0	0	0	0	0	0	0	0	0	0	0	0	0	0	0	0	0	0	0	0	0	0	0	0	0	0	0	0	0	0	0	0	0	0	56	0	0	0	0	0
	SHT0956	9376590	0	0	0	0	0	0	0	0	0	0	0	0	0	0	0	0	0	0	0	0	0	0	0	0	0	0	0	0	0	0	0	0	0	0	0	0	0	0	0	0	0	26	0	1	0	0	0
	SHT0957	12212388	0	0	0	0	0	0	0	0	1	0	0	0	0	0	0	0	0	0	0	0	0	0	0	0	0	0	0	0	0	0	0	0	0	0	0	0	0	0	0	0	0	66	0	0	0	0	0
	SHT0958	2195902	0	0	0	0	0	0	0	0	0	0	0	0	0	0	0	0	0	0	0	0	0	0	0	0	0	0	0	0	0	0	0	0	0	0	0	0	0	0	0	0	0	5	0	0	0	0	0
	SHT0959	2536274	0	0	0	0	0	0	0	0	0	0	0	1083	0	0	0	0	0	0	0	0	0	0	0	0	0	0	0	0	0	0	0	0	0	0	0	0	0	0	0	0	0	5	0	0	0	0	0
	SHT0960	3061872	0	0	0	0	0	0	0	0	0	0	0	0	0	0	0	0	0	0	0	0	0	0	0	0	0	0	0	0	0	0	0	0	0	0	0	0	0	0	0	0	0	33	0	0	0	0	0
	SHT0961	11252454	0	0	0	0	0	0	0	0	0	0	0	0	0	0	0	0	0	0	0	0	0	0	0	0	0	0	0	0	0	0	0	0	0	0	1	0	0	0	0	0	0	53	0	0	0	0	0
	SHT0962	3341610	0	0	0	0	0	0	0	0	0	0	0	0	0	0	0	0	0	0	0	0	0	0	0	0	0	0	0	0	0	0	0	0	0	0	0	0	0	0	0	0	0	7	0	0	0	0	0
	SHT0963	2809564	0	0	0	0	0	0	0	0	0	0	0	0	0	0	0	0	0	0	0	0	0	0	0	0	0	0	0	0	0	0	0	0	0	0	0	0	0	0	0	0	0	0	0	0	0	0	0
	SHT0964	3382272	0	0	0	0	0	0	0	0	0	0	0	0	0	0	0	0	0	0	0	0	0	0	0	0	0	0	0	0	0	0	0	0	0	0	0	0	0	0	0	0	0	11	0	0	0	0	0
	SHT0965	7819490	0	0	0	0	0	0	0	0	0	0	0	0	0	0	0	0	0	0	0	0	0	0	0	0	0	0	0	0	0	0	0	0	0	0	0	0	0	0	0	0	0	17	0	0	0	0	0
	SHT0966	21121938	0	0	0	0	0	0	0	0	0	0	0	0	0	0	0	0	0	0	0	0	0	0	0	0	0	0	0	0	0	0	0	0	0	0	0	0	0	0	0	0	0	37	0	0	0	0	0
	SHT0967	15853876	0	0	0	0	0	0	0	0	0	0	0	0	0	0	0	0	0	0	0	0	0	0	0	0	0	0	0	0	0	0	0	0	0	0	0	0	0	0	0	0	0	14	0	0	0	0	0
	SHT0968	12749224	0	0	0	0	0	0	0	0	0	0	0	0	0	0	0	0	0	0	0	0	0	0	0	0	0	0	0	0	0	0	0	0	0	0	0	0	0	0	0	0	0	16	0	0	0	0	0
	SHT0969	13668614	0	0	0	0	0	0	0	0	0	0	0	0	0	0	0	0	0	0	0	0	0	0	0	0	0	0	0	0	0	0	0	0	0	0	0	0	0	0	0	0	0	297	0	0	0	0	0
	SHT0970	16916838	0	0	0	0	0	0	0	0	0	0	0	0	0	0	0	0	0	0	0	0	0	0	0	0	0	0	0	0	0	0	0	0	0	0	0	0	0	0	0	0	0	40	0	0	0	0	0
	SHT0971	21283858	0	0	0	0	0	0	0	0	0	0	0	0	0	0	0	0	0	0	0	0	0	0	0	0	0	0	0	0	0	0	0	0	0	0	0	0	0	0	0	0	0	7	0	0	0	0	0
	SHT0972	15796884	0	0	0	0	0	0	0	0	0	0	0	0	0	0	0	0	0	0	0	0	0	0	0	0	0	0	0	0	0	0	0	0	0	0	0	0	0	0	0	0	0	14	0	0	0	0	0
	SHT0973	23763774	0	0	0	0	0	0	0	0	0	0	0	0	0	0	0	0	0	0	0	0	0	0	0	0	0	0	0	0	0	0	0	0	0	0	0	0	0	0	0	0	0	22	0	0	0	0	0
	SHT0974	22294646	0	0	0	0	0	0	0	0	0	0	0	0	1	0	0	0	0	0	0	0	0	0	0	0	0	0	0	0	0	0	0	0	0	0	0	0	0	0	0	0	0	26	0	0	0	0	0
	SHT0975	15044346	0	0	0	0	0	0	0	0	0	0	0	0	0	0	0	0	0	0	0	0	0	0	0	0	0	0	0	0	0	0	0	0	0	0	0	0	0	0	0	0	0	9	0	0	0	0	0
	SHT0976	15833494	0	0	0	0	0	0	0	0	0	0	0	0	0	0	0	0	0	0	0	0	0	0	0	0	0	0	0	0	0	0	0	0	0	0	0	0	0	0	0	0	0	0	0	0	0	0	0
	SHT0977	21210260	0	0	0	0	0	0	0	0	0	0	0	0	0	0	0	0	0	0	0	0	0	0	0	0	0	0	0	0	0	0	0	0	0	0	0	0	0	0	0	0	0	3	0	0	0	0	0
	SHT0978	14026806	0	0	0	0	0	0	0	0	0	0	0	0	0	0	0	0	0	0	0	0	0	0	0	0	0	0	0	0	0	0	0	0	0	0	0	0	0	0	0	0	0	1	0	0	0	0	0
	SHT1150	12097956	0	0	0	0	0	0	0	0	0	0	0	0	4	0	0	0	0	0	0	0	0	0	0	0	0	0	0	0	0	0	0	0	0	0	0	0	0	0	0	0	0	192	0	0	0	0	0
	SHT1151	12401062	0	0	0	0	0	0	0	0	0	0	0	0	0	0	0	0	0	0	0	0	0	0	0	0	0	0	0	0	0	0	0	0	0	0	0	0	0	0	0	0	0	4	0	0	0	0	0
	SHT1152	7556754	0	0	0	0	0	0	0	0	0	0	0	0	0	0	0	0	0	0	0	0	0	0	0	0	0	0	0	0	0	0	0	0	0	0	0	0	0	0	0	0	0	7	0	0	0	0	0
	SHT1153	9226640	0	0	0	0	0	0	0	0	0	0	0	0	0	0	0	0	0	0	2	0	0	0	0	0	0	0	0	0	0	3	0	0	0	0	0	0	0	0	0	0	0	14	0	0	0	0	0
	SHT1154	5384172	0	0	0	0	0	0	0	0	0	0	0	0	0	0	0	0	0	0	0	0	0	0	0	0	0	0	0	0	0	0	0	0	0	0	0	0	0	0	0	0	0	14	0	0	0	0	0
	SHT1155	9923280	0	0	0	0	0	0	0	0	0	0	0	0	0	0	0	0	0	0	0	0	0	0	0	0	0	0	0	0	0	0	0	0	0	0	0	0	0	0	0	0	0	93	0	0	0	0	0
	SHT1156	8134134	0	0	0	0	0	0	0	0	0	0	0	0	0	0	0	0	0	0	0	0	0	0	0	0	0	0	0	0	0	0	0	0	0	0	0	0	0	0	0	0	0	16	0	0	0	0	0
	SHT1157	9447546	0	0	0	0	0	0	0	0	0	0	0	0	0	0	0	0	0	0	0	0	0	0	0	0	0	0	0	0	0	0	0	0	0	0	0	0	0	0	0	0	0	44	0	0	0	0	0
	SHT1158	6409524	0	0	0	0	0	0	0	0	0	0	0	0	0	0	0	0	0	0	0	0	0	0	0	0	0	0	0	0	0	2	0	0	0	0	0	0	0	0	0	0	0	6	0	0	0	0	0
	SHT1159	9154792	0	0	0	0	0	0	0	0	0	0	0	0	0	0	0	0	0	0	0	0	0	0	0	0	0	0	0	0	0	0	0	0	0	0	0	0	0	0	0	0	0	243	0	0	0	0	0
	SHT1160	8820680	0	0	0	0	0	0	0	0	0	0	0	0	0	0	0	0	0	0	0	0	0	0	0	0	0	0	0	0	0	0	0	0	0	0	0	0	0	0	0	0	0	99	0	0	0	0	0
	SHT1161	9831580	0	0	0	0	0	0	0	0	0	0	0	0	0	0	0	0	0	0	0	0	0	0	0	0	0	0	0	0	0	0	0	0	0	0	0	0	0	0	0	0	0	120	0	0	0	0	0
	SHT1162	14458626	0	0	0	0	0	0	0	0	0	0	0	0	0	0	0	0	0	0	0	0	0	0	0	0	0	0	0	0	0	0	0	0	0	0	0	0	0	0	0	0	0	64	0	0	0	0	0
	SHT1163	14549204	0	0	0	0	0	0	0	0	0	0	0	0	0	0	0	0	0	0	0	0	0	0	0	0	0	0	0	0	0	0	0	0	0	0	0	0	0	0	0	0	0	38	0	0	0	0	0
	SHT1164	9759948	0	0	0	0	0	0	0	0	0	0	0	0	0	0	0	0	0	0	0	0	0	0	0	0	0	0	0	0	0	0	0	0	0	0	0	0	0	0	0	0	0	6	0	0	0	0	0
	SHT1165	17213090	0	0	0	0	0	0	0	0	0	0	0	0	0	0	0	0	0	0	0	0	0	0	0	0	0	0	0	0	0	0	0	0	0	0	0	0	0	0	0	0	0	50	0	0	0	0	0
	SHT1166	7622270	0	0	0	0	0	0	0	0	0	0	0	0	2	0	0	0	0	0	0	0	0	0	0	0	0	0	0	0	0	0	0	0	0	0	0	0	0	0	0	0	0	68	0	0	0	0	0
	SHT1167	12275022	0	0	0	0	0	0	0	0	0	0	0	0	0	0	0	0	0	0	0	0	0	0	0	0	0	0	0	0	0	0	0	0	0	0	0	0	0	0	0	0	0	66	0	0	0	0	0
	SHT1168	12230582	0	0	0	0	0	0	0	0	0	0	0	0	0	0	0	0	0	0	0	0	0	0	0	0	0	0	0	0	0	0	0	0	0	0	0	0	0	0	0	0	0	52	0	0	0	0	0
	SHT1169	8861002	0	0	0	0	0	0	0	0	0	0	0	0	0	0	0	0	0	0	0	0	0	0	0	0	0	0	0	0	0	0	0	0	0	0	0	0	0	0	0	0	0	11	0	0	0	0	0
	SHT1170	9298852	0	0	0	0	0	0	0	0	0	0	0	0	0	0	0	0	0	0	0	0	0	0	0	0	0	0	0	0	0	0	0	0	0	0	0	0	0	0	0	0	0	17	0	0	0	0	0
	SHT1171	11237318	0	0	0	0	0	0	0	0	0	0	0	0	0	0	0	0	0	0	0	0	0	0	0	0	0	0	0	0	0	0	0	0	0	0	0	0	0	0	0	0	0	46	0	0	0	0	0
	SHT1172	12117382	0	0	0	0	0	0	0	0	1	0	0	0	0	0	0	0	0	0	0	0	0	0	0	0	0	0	0	0	0	0	0	0	0	0	0	0	0	0	0	0	0	59	0	0	0	0	0
	SHT1173	12929570	0	0	0	0	0	0	0	0	0	0	0	0	3	0	0	0	0	0	0	0	0	0	0	0	0	0	0	0	0	0	0	0	0	0	0	0	0	0	0	0	0	25	0	0	0	0	0
	SHT1174	3608608	0	0	0	0	0	0	0	0	0	0	0	0	0	0	0	0	0	0	0	0	0	0	0	0	0	0	0	0	0	0	0	0	0	0	0	0	0	0	0	0	0	6	0	0	0	0	0
	SHT1175	9498738	0	0	0	0	0	0	0	0	0	0	0	0	0	0	0	0	0	1	0	0	0	0	0	0	0	0	0	0	0	0	0	0	0	0	0	0	0	0	0	0	0	8	0	0	0	0	0
	SHT1176	11677704	0	0	0	0	0	0	0	0	0	0	0	0	0	0	0	0	3	0	0	0	0	0	0	0	0	0	0	0	0	0	0	0	0	0	0	0	0	0	0	0	0	13	0	0	0	0	0
	SHT1177	12319810	0	0	0	0	0	0	0	0	0	0	0	0	0	0	0	0	0	0	0	0	0	0	0	0	0	0	0	0	0	0	0	0	0	0	0	0	0	0	0	0	0	14	0	0	0	0	0
	SHT1178	10219266	0	0	0	0	0	0	0	0	0	0	0	0	0	0	0	0	0	0	0	0	0	0	0	0	0	0	0	0	0	0	0	0	0	0	0	0	0	0	0	0	0	18	0	0	0	0	0
	SHT1179	13654108	0	0	0	0	0	0	0	0	0	0	0	3	0	0	0	0	0	0	0	0	0	0	0	0	0	0	0	0	0	0	0	0	0	0	0	0	0	0	0	1	0	7	0	0	0	0	0
	SHT1180	15480180	0	0	0	0	0	0	0	0	0	0	0	0	0	0	0	0	0	0	0	0	0	0	0	0	0	0	0	0	0	0	0	0	0	0	0	0	0	0	0	0	0	20	0	0	0	0	0
	SHT1181	12361032	0	0	0	0	0	0	0	0	0	0	0	0	0	0	0	0	0	0	0	0	0	0	0	0	0	0	0	0	0	0	0	0	0	0	0	0	0	0	0	0	0	0	0	0	0	0	0
	SHT1182	4648934	0	0	0	0	0	0	0	0	0	0	0	0	0	0	0	0	0	0	0	0	0	0	0	0	0	0	0	0	0	0	0	0	0	0	0	0	0	0	0	0	0	14	0	0	0	0	0
	SHT1183	4830548	0	0	0	0	0	0	0	0	0	0	0	0	0	0	0	0	0	0	0	0	0	0	0	0	0	0	0	0	0	0	0	0	0	0	0	0	0	0	0	0	0	25	0	0	0	0	0
	SHT1184	4131350	0	0	0	0	0	0	0	0	0	0	0	0	0	0	0	0	0	0	0	0	0	0	0	0	0	0	0	0	0	0	0	0	0	0	0	0	0	0	0	0	0	20	0	0	0	0	0
	SHT1185	5741014	0	0	0	0	0	0	0	0	0	0	0	0	0	0	0	0	0	0	0	0	0	0	0	0	0	0	0	0	0	0	0	0	0	0	0	0	0	0	0	0	0	35	0	0	0	0	0
	SHT1186	5048806	0	0	0	0	0	0	0	0	0	0	0	0	0	0	0	0	0	0	0	0	0	0	0	0	0	0	0	0	0	0	0	0	0	0	0	0	0	0	0	0	0	63	0	0	0	0	0
	SHT1187	5022896	0	0	0	0	0	0	0	0	0	0	0	0	0	0	0	0	0	0	0	0	0	0	0	0	0	0	0	0	0	0	0	0	0	0	0	0	0	0	0	0	0	2	0	0	0	0	0
	SHT1188	12112136	0	0	0	0	0	0	0	0	0	0	0	10	0	0	0	0	0	0	0	0	0	0	0	0	0	0	0	0	0	0	0	0	0	0	0	0	0	0	0	0	0	7	0	0	0	0	0
	SHT1189	5688270	0	0	0	0	0	0	0	0	0	0	0	0	1	0	0	0	0	0	0	0	0	0	0	0	0	1	0	0	0	0	0	0	0	0	0	0	0	0	0	0	0	12	0	0	0	0	0
	SHT1190	7208802	0	0	0	0	0	0	0	0	0	0	0	0	0	0	0	0	0	0	0	0	0	0	0	0	0	0	0	0	0	0	0	0	0	0	0	0	0	0	0	0	0	117	0	0	0	0	0
	SHT1191	9698296	0	0	0	0	0	0	0	0	0	0	0	0	0	0	0	0	0	0	0	0	0	0	0	0	0	0	0	0	0	0	0	0	0	0	0	0	0	0	0	0	0	9	0	0	0	0	0
	SHT1192	5250398	0	0	0	0	0	0	0	0	0	0	0	0	0	0	0	0	0	0	0	0	0	0	0	0	0	0	0	0	0	0	0	0	0	0	0	0	0	0	0	0	0	17	0	0	0	0	0
	SHT1193	7564744	0	0	0	0	0	0	0	0	0	0	0	0	0	0	1	0	0	0	0	0	0	0	0	0	0	0	0	0	0	0	0	0	0	0	0	0	0	0	0	0	0	0	0	0	0	0	0
	SHT1194	11351166	0	0	0	0	0	0	0	0	0	0	0	0	0	0	0	0	0	0	0	0	0	0	0	0	0	0	0	0	0	0	0	0	0	0	0	0	0	0	0	0	0	3	0	0	0	0	0
	SHT1195	10791438	0	0	0	0	0	0	0	0	0	0	0	0	0	0	0	0	0	0	0	0	0	0	0	0	0	0	0	0	0	0	0	0	0	0	0	0	0	0	0	0	0	10	0	0	0	0	0
	SHT1196	9194862	0	0	0	0	0	0	0	0	0	0	0	0	0	0	0	0	0	0	0	0	0	0	0	0	0	0	0	0	0	0	0	0	0	0	0	0	0	0	0	0	0	3	0	0	0	0	0
	SHT1197	8798594	0	0	0	0	0	0	0	0	0	0	0	0	0	0	0	0	0	0	0	0	0	0	0	0	0	0	0	0	0	0	0	0	0	0	0	0	0	0	0	0	0	10	0	0	3	0	0
	SHT1198	11940196	0	0	0	0	0	0	0	0	0	0	0	0	0	0	0	0	0	0	0	0	0	0	0	0	0	0	0	0	0	0	0	0	0	0	0	0	0	0	0	0	0	5	0	0	0	0	0
	SHT1199	13073730	0	0	0	0	0	0	0	0	0	0	0	0	0	0	0	0	0	0	0	0	0	0	0	0	0	0	0	0	0	0	0	0	0	0	0	0	0	0	0	0	0	156	0	0	0	0	0
Non-template controls	H20_22-04-20_1	740826	0	0	0	0	0	0	0	0	0	0	0	0	0	0	0	0	0	0	0	0	0	0	0	0	0	0	0	0	0	0	0	0	0	0	0	0	0	0	0	0	0	8	0	0	0	0	0
	H20_22-04-20_2	1172664	0	0	0	0	0	0	0	0	0	0	0	0	0	0	0	0	0	0	0	0	0	0	0	0	0	0	0	0	0	0	0	0	0	0	0	0	0	0	0	0	0	5	0	0	0	0	0
	H2O-1_22-01-19	453430	0	0	0	0	0	0	0	0	0	0	0	0	6	0	0	0	0	0	0	0	0	0	0	0	0	0	0	0	0	0	0	0	0	0	0	0	0	0	0	0	0	30	0	0	0	0	0
	H2O-2_22-01-19	321288	0	0	0	0	0	0	0	0	0	0	0	0	4	0	0	0	0	0	0	0	0	0	0	0	0	0	0	0	0	0	0	0	0	0	0	0	0	0	0	0	0	3	0	0	1	0	0
	H2O_22-01-13	1097886	0	0	0	0	0	0	0	0	0	0	0	0	38	0	0	0	0	0	0	0	0	0	0	0	0	0	0	0	0	0	0	0	0	0	0	0	0	0	0	0	0	83	0	0	0	0	0
	H2O_22-01-21	800832	0	0	0	0	0	0	0	0	0	0	0	0	7	0	0	0	0	0	0	0	0	0	0	0	0	0	0	0	0	0	0	0	0	0	0	0	0	0	0	0	0	59	0	0	0	0	0
	H2O_22-01-31	1645712	0	0	0	0	0	0	0	0	0	0	0	0	3	0	0	0	0	0	0	0	0	0	0	0	0	0	0	0	0	0	0	0	0	0	0	0	0	0	0	0	0	6	0	0	0	0	0
	H2O_22-02-02_1	1108850	0	0	0	0	0	0	0	0	0	0	0	0	0	0	0	0	0	0	0	0	0	0	0	0	0	0	0	0	0	0	0	0	0	0	0	0	0	0	0	0	0	220	0	0	0	0	0
	H2O_22-02-02_2	1800610	0	0	0	0	0	0	0	0	0	0	0	0	6	0	0	0	0	0	0	0	0	0	0	0	1	0	0	0	0	0	0	0	0	0	0	0	0	0	0	0	0	20	0	0	2	0	0
	H2O_22-02-03	2242350	0	0	0	0	0	0	0	0	0	0	0	0	11	0	0	0	0	0	0	0	0	0	0	0	0	0	0	0	0	0	0	0	0	0	0	0	0	0	0	0	0	87	0	0	0	0	0
	H2O_22-02-07	1597504	0	0	0	0	0	0	0	0	1	0	0	0	5	0	0	0	0	0	0	0	0	0	0	0	0	0	0	0	0	0	0	0	0	0	0	0	0	0	0	0	0	27	0	0	0	0	0
	H2O_22-02-07_2	2086966	0	0	0	0	0	0	0	0	0	0	0	0	0	0	0	0	0	4	0	0	0	0	0	0	0	0	0	0	0	0	0	0	0	0	0	0	0	0	0	0	0	39	0	0	0	0	0
	H2O_22-02-09	957766	0	0	0	0	0	0	0	0	0	0	0	0	0	0	0	0	0	0	0	0	0	0	0	0	0	0	0	0	0	0	0	0	0	0	0	0	0	0	0	0	0	48	0	0	0	0	0
	H2O_22-02-09_2	3894350	0	0	0	4	0	0	0	0	0	0	0	0	0	0	0	0	0	0	0	0	0	0	0	0	0	2	0	0	0	0	0	0	0	0	0	0	0	0	0	0	0	435	0	0	0	0	0
	NTC_B1	299796	0	0	0	0	0	0	0	0	0	0	0	0	11	0	0	0	0	0	0	0	0	0	0	0	0	0	0	0	0	0	0	0	0	0	0	0	0	0	0	0	0	1	0	0	0	0	0
	NTC_B3	432072	0	0	0	0	0	0	0	0	0	0	0	0	0	0	0	0	0	0	0	0	0	0	0	0	0	0	0	0	0	0	0	0	0	0	0	0	0	0	0	0	0	9	0	0	0	0	0
[truncated: 269 more columns]

## Sheet: fig1d
	Bacterial pathogens detected by 16S sequencing, 2019 cases
Season	Borrelia	Rickettsia	Arcobacter
Dry Season	7	2	1
Rainy Season	7	2	0

## Sheet: fig1e
	Pathogen detected (method of detection)
	Plasmodium (P falciparum RDT or Plasmodium RNA-mNGS reads > 551 rpm)	Borrelia (16S sequencing abundance > 5%)	Rickettsia (16S sequencing abundance > 5%)	Brevibacterium (16S sequencing abundance > 5%)
SHC0755	TRUE	TRUE	FALSE	FALSE
SHC1017	TRUE	FALSE	TRUE	FALSE
SHC1022	TRUE	TRUE	FALSE	FALSE
SHC1046	FALSE	TRUE	FALSE	TRUE
SHC1049	TRUE	FALSE	TRUE	FALSE
SHC1056	TRUE	FALSE	FALSE	TRUE
SHC1071	TRUE	FALSE	TRUE	FALSE
SHC1085	FALSE	TRUE	TRUE	FALSE
SHC1096	FALSE	TRUE	TRUE	FALSE

## Sheet: fig2a
season_year	*Detected pathogen	count		*Borrelia detected by pan-Borrelia qPCR
Dry_2018	Borrelia	12		*Plasmodium detected by P falciparum RDT
Dry_2018	Other febrile	120
Dry_2018	Plasmodium	1
Rainy_2018	Borrelia	10
Rainy_2018	Other febrile	146
Rainy_2018	Plasmodium	33
Dry_2019	Borrelia	9
Dry_2019	Other febrile	91
Wet_2019	Borrelia	8
Wet_2019	Other febrile	55
Wet_2019	Plasmodium	41

## Sheet: fig2b
	*Detected pathogen	Age			*Borrelia detected by pan-Borrelia qPCR
SHC0001	Borrelia	46			*Plasmodium detected by P falciparum RDT
SHC0045	Borrelia	34
SHC1046	Borrelia	35
SHC1040	Borrelia	3
SHC0070	Borrelia	30
SHC0802	Borrelia	19
SHC0798	Borrelia	7
SHC0079	Borrelia	58
SHC0081	Borrelia	32
SHC0083	Borrelia	43
SHC0787	Borrelia	14
SHC0204	Borrelia	14
SHC0211	Borrelia	12
SHC0767	Borrelia	16
SHC0755	Borrelia	29
SHC0038	Borrelia	30
SHC0227	Borrelia	22
SHC0243	Borrelia	8
SHC0735	Borrelia	19
SHC0729	Borrelia	7
SHC0266	Borrelia	18
SHC0267	Borrelia	10
SHC0277	Borrelia	23
SHC0710	Borrelia	30
SHC0287	Borrelia	12
SHC0542	Borrelia	13
SHC0410	Borrelia	9
SHC0428	Borrelia	16
SHC0509	Borrelia	11
SHC0503	Borrelia	8
SHC1105	Borrelia	11
SHC0749	Borrelia	32
SHC1062	Borrelia	20
SHC0470	Borrelia	16
SHC1098	Borrelia	7
SHC1096	Borrelia	22
SHC1094	Borrelia	15
SHC1077	Borrelia	7
SHC0009	Borrelia	34
SHC0707	Other febrile	17
SHC0706	Other febrile	13
SHC0705	Other febrile	17
SHC0704	Other febrile	30
SHC0703	Other febrile	54
SHC0702	Other febrile	12
SHC0701	Other febrile	54
SHC0547	Other febrile	10
SHC0546	Other febrile	13
SHC1064	Other febrile	40
SHC0543	Other febrile	49
SHC1099	Other febrile	4
SHC0541	Other febrile	17
SHC0540	Other febrile	15
SHC0539	Other febrile	10
SHC0538	Other febrile	10
SHC0535	Other febrile	10
SHC0534	Other febrile	10
SHC0531	Other febrile	41
SHC0530	Other febrile	25
SHC0544	Other febrile	33
SHC0545	Other febrile	48
SHC0709	Other febrile	8
SHC1100	Other febrile	19
SHC0733	Other febrile	20
SHC0732	Other febrile	49
SHC0731	Other febrile	58
SHC0730	Other febrile	48
SHC1093	Other febrile	36
SHC0728	Other febrile	15
SHC0727	Other febrile	6
SHC1095	Other febrile	24
SHC0726	Other febrile	11
SHC0725	Other febrile	11
SHC0708	Other febrile	19
SHC0724	Other febrile	16
SHC0722	Other febrile	31
SHC0721	Other febrile	4
SHC0720	Other febrile	41
SHC0718	Other febrile	37
SHC0717	Other febrile	24
SHC0716	Other febrile	6
SHC0714	Other febrile	15
SHC0713	Other febrile	40
SHC0712	Other febrile	7
SHC0711	Other febrile	31
SHC0723	Other febrile	12
SHC0529	Other febrile	38
SHC0528	Other febrile	22
SHC0527	Other febrile	40
SHC0496	Other febrile	12
SHC0495	Other febrile	9
SHC0494	Other febrile	14
SHC0493	Other febrile	10
SHC0490	Other febrile	25
SHC0489	Other febrile	8
SHC0487	Other febrile	6
SHC1104	Other febrile	54
SHC0485	Other febrile	9
SHC0484	Other febrile	8
SHC0497	Other febrile	46
SHC0483	Other febrile	10
SHC0481	Other febrile	23
SHC0480	Other febrile	47
SHC0479	Other febrile	30
SHC0478	Other febrile	10
SHC0477	Other febrile	14
SHC0476	Other febrile	14
SHC0475	Other febrile	15
SHC0474	Other febrile	57
SHC0473	Other febrile	25
SHC0472	Other febrile	14
SHC0482	Other febrile	7
SHC0499	Other febrile	14
SHC0500	Other febrile	10
SHC0501	Other febrile	16
SHC0526	Other febrile	14
SHC0525	Other febrile	8
SHC0524	Other febrile	7
SHC0523	Other febrile	22
SHC0522	Other febrile	25
SHC0521	Other febrile	34
SHC0520	Other febrile	18
SHC0518	Other febrile	31
SHC0517	Other febrile	22
SHC0516	Other febrile	60
SHC0515	Other febrile	13
SHC0514	Other febrile	50
SHC0513	Other febrile	26
SHC0512	Other febrile	12
SHC1101	Other febrile	28
SHC0511	Other febrile	6
SHC0510	Other febrile	15
SHC1102	Other febrile	26
SHC0508	Other febrile	21
SHC0507	Other febrile	17
SHC0506	Other febrile	20
SHC0504	Other febrile	18
SHC1103	Other febrile	12
SHC0734	Other febrile	9
SHC1092	Other febrile	15
SHC0736	Other febrile	12
SHC0737	Other febrile	19
SHC1007	Other febrile	10
SHC1005	Other febrile	6
SHC1003	Other febrile	22
SHC0803	Other febrile	11
SHC1075	Other febrile	27
SHC1076	Other febrile	12
SHC0801	Other febrile	4
SHC0800	Other febrile	20
SHC0799	Other febrile	29
SHC0797	Other febrile	27
SHC1009	Other febrile	50
SHC0796	Other febrile	27
SHC1078	Other febrile	15
SHC0794	Other febrile	10
SHC1079	Other febrile	36
SHC0793	Other febrile	13
SHC1081	Other febrile	10
SHC0792	Other febrile	11
SHC0791	Other febrile	4
SHC0790	Other febrile	36
SHC0789	Other febrile	20
SHC0788	Other febrile	21
SHC0795	Other febrile	5
SHC1015	Other febrile	3
SHC1016	Other febrile	24
SHC1017	Other febrile	8
SHC1063	Other febrile	24
SHC1067	Other febrile	37
SHC1068	Other febrile	18
SHC1059	Other febrile	11
SHC1057	Other febrile	50
SHC1056	Other febrile	46
SHC1055	Other febrile	30
SHC1051	Other febrile	25
SHC1050	Other febrile	24
SHC1072	Other febrile	9
SHC1073	Other febrile	35
SHC1044	Other febrile	33
SHC1043	Other febrile	3
SHC1042	Other febrile	62
SHC1074	Other febrile	24
SHC1036	Other febrile	8
SHC1035	Other febrile	12
SHC1029	Other febrile	26
SHC1028	Other febrile	11
SHC1026	Other febrile	18
SHC1025	Other febrile	18
SHC1019	Other febrile	17
SHC1018	Other febrile	12
SHC1082	Other febrile	29
SHC1065	Other febrile	10
SHC0786	Other febrile	3
SHC0784	Other febrile	49
SHC0758	Other febrile	2
SHC0757	Other febrile	20
SHC0756	Other febrile	10
SHC1087	Other febrile	17
SHC1088	Other febrile	45
SHC0754	Other febrile	18
SHC0471	Other febrile	9
SHC0752	Other febrile	27
SHC0751	Other febrile	56
SHC0750	Other febrile	18
SHC0759	Other febrile	5
SHC1090	Other febrile	16
SHC0747	Other febrile	22
SHC1091	Other febrile	29
SHC0746	Other febrile	27
SHC0745	Other febrile	16
SHC0744	Other febrile	10
SHC0743	Other febrile	7
SHC0741	Other febrile	62
SHC0740	Other febrile	16
SHC0739	Other febrile	16
SHC0738	Other febrile	4
SHC0748	Other febrile	9
SHC0760	Other febrile	10
SHC0761	Other febrile	4
SHC0762	Other febrile	21
SHC0783	Other febrile	26
SHC0782	Other febrile	33
SHC0781	Other febrile	31
SHC0780	Other febrile	26
SHC0779	Other febrile	59
SHC0778	Other febrile	41
SHC0777	Other febrile	54
SHC0776	Other febrile	34
SHC0775	Other febrile	22
SHC1083	Other febrile	51
SHC0774	Other febrile	19
SHC0773	Other febrile	20
SHC0772	Other febrile	7
SHC0771	Other febrile	11
SHC0770	Other febrile	10
SHC0769	Other febrile	8
SHC1084	Other febrile	12
SHC0768	Other febrile	16
SHC1085	Other febrile	16
SHC0766	Other febrile	2
SHC0765	Other febrile	38
SHC0764	Other febrile	23
SHC0763	Other febrile	41
SHC0785	Other febrile	27
SHC0753	Other febrile	21
SHC0486	Other febrile	19
SHC0467	Other febrile	9
SHC0098	Other febrile	22
SHC0097	Other febrile	9
SHC0096	Other febrile	26
SHC0095	Other febrile	48
SHC0094	Other febrile	17
SHC0093	Other febrile	36
SHC0092	Other febrile	32
SHC0091	Other febrile	12
SHC0090	Other febrile	13
SHC0087	Other febrile	56
SHC0086	Other febrile	25
SHC0085	Other febrile	17
SHC0084	Other febrile	68
SHC0082	Other febrile	11
SHC0080	Other febrile	16
SHC0078	Other febrile	10
SHC0077	Other febrile	15
SHC0076	Other febrile	25
SHC0075	Other febrile	11
SHC0074	Other febrile	29
SHC0073	Other febrile	29
SHC0072	Other febrile	6
SHC0071	Other febrile	18
SHC0069	Other febrile	25
SHC0068	Other febrile	25
SHC0099	Other febrile	26
SHC0100	Other febrile	46
SHC0201	Other febrile	17
SHC0202	Other febrile	25
SHC0235	Other febrile	22
SHC0233	Other febrile	5
SHC0232	Other febrile	36
SHC0231	Other febrile	38
SHC0229	Other febrile	6
SHC0228	Other febrile	26
SHC0226	Other febrile	9
SHC0225	Other febrile	33
SHC0224	Other febrile	35
SHC0223	Other febrile	35
SHC0222	Other febrile	20
SHC0221	Other febrile	4
SHC0067	Other febrile	57
SHC0220	Other febrile	16
SHC0217	Other febrile	29
SHC0216	Other febrile	24
SHC0215	Other febrile	47
SHC0214	Other febrile	24
SHC0213	Other febrile	28
SHC0210	Other febrile	12
SHC0209	Other febrile	25
SHC0208	Other febrile	27
SHC0207	Other febrile	39
SHC0206	Other febrile	24
SHC0205	Other febrile	22
SHC0203	Other febrile	16
SHC0219	Other febrile	3
SHC0236	Other febrile	5
SHC0065	Other febrile	23
SHC0062	Other febrile	25
SHC0027	Other febrile	2
SHC0026	Other febrile	6
SHC0025	Other febrile	19
SHC0024	Other febrile	2
SHC0023	Other febrile	22
SHC0022	Other febrile	34
SHC0021	Other febrile	10
SHC0020	Other febrile	17
SHC0019	Other febrile	4
SHC0018	Other febrile	7
SHC0017	Other febrile	9
SHC0016	Other febrile	3
SHC0015	Other febrile	14
SHC0014	Other febrile	5
SHC0013	Other febrile	2
SHC0012	Other febrile	4
SHC0011	Other febrile	9
SHC0010	Other febrile	12
SHC0008	Other febrile	13
SHC0007	Other febrile	38
SHC0006	Other febrile	3
SHC0005	Other febrile	11
SHC0004	Other febrile	10
SHC0003	Other febrile	12
SHC0002	Other febrile	10
SHC0028	Other febrile	48
SHC0029	Other febrile	27
SHC0030	Other febrile	22
SHC0031	Other febrile	18
SHC0061	Other febrile	5
SHC0059	Other febrile	53
SHC0058	Other febrile	28
SHC0057	Other febrile	6
SHC0056	Other febrile	4
SHC0055	Other febrile	32
SHC0054	Other febrile	18
SHC0053	Other febrile	19
SHC0052	Other febrile	5
SHC0050	Other febrile	59
SHC0049	Other febrile	22
SHC0048	Other febrile	5
SHC0063	Other febrile	6
SHC0047	Other febrile	5
SHC0044	Other febrile	6
SHC0043	Other febrile	63
SHC0042	Other febrile	10
SHC0041	Other febrile	43
SHC0040	Other febrile	17
SHC0039	Other febrile	31
SHC0037	Other febrile	5
SHC0036	Other febrile	22
SHC0035	Other febrile	16
SHC0034	Other febrile	2
SHC0033	Other febrile	21
SHC0032	Other febrile	7
SHC0046	Other febrile	4
SHC0241	Other febrile	35
SHC0212	Other febrile	5
SHC0246	Other febrile	25
SHC0430	Other febrile	7
SHC0429	Other febrile	20
SHC0427	Other febrile	3
SHC0426	Other febrile	19
SHC0425	Other febrile	17
SHC0424	Other febrile	13
SHC0422	Other febrile	12
SHC0421	Other febrile	35
SHC0420	Other febrile	7
SHC0418	Other febrile	60
SHC0245	Other febrile	9
SHC0415	Other febrile	23
SHC0413	Other febrile	32
SHC0411	Other febrile	28
SHC0409	Other febrile	54
SHC0408	Other febrile	25
SHC0407	Other febrile	26
SHC0406	Other febrile	30
SHC0405	Other febrile	8
SHC0431	Other febrile	60
SHC0435	Other febrile	16
SHC0436	Other febrile	27
SHC0438	Other febrile	22
SHC0466	Other febrile	21
SHC0464	Other febrile	3
SHC0463	Other febrile	41
SHC0461	Other febrile	13
SHC0460	Other febrile	8
SHC0458	Other febrile	16
SHC0457	Other febrile	24
SHC0456	Other febrile	17
SHC0454	Other febrile	30
SHC0401	Other febrile	5
SHC0453	Other febrile	54
SHC0450	Other febrile	41
SHC0449	Other febrile	20
SHC0448	Other febrile	25
SHC0447	Other febrile	23
SHC0444	Other febrile	28
SHC0443	Other febrile	34
SHC0442	Other febrile	15
SHC0441	Other febrile	26
SHC0439	Other febrile	26
SHC0452	Other febrile	58
SHC0300	Other febrile	21
SHC1107	Other febrile	15
SHC0297	Other febrile	8
SHC0274	Other febrile	47
SHC0286	Other febrile	45
SHC0265	Other febrile	4
SHC0285	Other febrile	18
SHC0268	Other febrile	4
SHC0284	Other febrile	34
SHC0269	Other febrile	58
SHC0270	Other febrile	7
SHC0288	Other febrile	8
SHC0271	Other febrile	47
SHC0282	Other febrile	19
SHC0272	Other febrile	12
SHC0281	Other febrile	12
SHC0280	Other febrile	3
SHC0299	Other febrile	35
SHC0279	Other febrile	29
SHC0278	Other febrile	10
SHC0276	Other febrile	27
SHC0283	Other febrile	6
SHC0289	Other febrile	2
SHC0273	Other febrile	20
SHC0256	Other febrile	5
SHC0294	Other febrile	36
SHC0251	Other febrile	37
SHC0262	Other febrile	13
SHC0295	Other febrile	19
SHC0254	Other febrile	46
SHC0255	Other febrile	39
SHC0292	Other febrile	27
SHC0253	Other febrile	30
SHC0257	Other febrile	14
SHC0258	Other febrile	52
SHC0252	Other febrile	17
SHC0250	Other febrile	28
SHC0247	Other febrile	20
SHC0261	Other febrile	22
SHC0296	Other febrile	72
SHC0290	Other febrile	36
SHC0433	Plasmodium	30
SHC0249	Plasmodium	38
SHC1061	Plasmodium	7
SHC0434	Plasmodium	25
SHC1060	Plasmodium	25
SHC0505	Plasmodium	20
SHC0462	Plasmodium	33
SHC0432	Plasmodium	27
SHC1066	Plasmodium	20
SHC0263	Plasmodium	45
SHC1071	Plasmodium	22
SHC1069	Plasmodium	15
SHC1070	Plasmodium	11
SHC0469	Plasmodium	8
SHC1097	Plasmodium	5
SHC0498	Plasmodium	13
SHC0440	Plasmodium	48
SHC1080	Plasmodium	21
SHC0492	Plasmodium	70
SHC0491	Plasmodium	50
SHC0445	Plasmodium	23
SHC0260	Plasmodium	28
SHC0446	Plasmodium	23
SHC0488	Plasmodium	49
SHC1086	Plasmodium	18
SHC0437	Plasmodium	16
SHC0264	Plasmodium	21
SHC1048	Plasmodium	14
SHC1054	Plasmodium	17
SHC0414	Plasmodium	26
SHC0412	Plasmodium	15
SHC1014	Plasmodium	10
SHC1013	Plasmodium	10
SHC1012	Plasmodium	39
SHC1011	Plasmodium	34
SHC1010	Plasmodium	13
SHC1008	Plasmodium	21
SHC0291	Plasmodium	20
SHC0416	Plasmodium	15
SHC1006	Plasmodium	20
SHC0532	Plasmodium	29
SHC1002	Plasmodium	14
SHC1001	Plasmodium	53
SHC0293	Plasmodium	33
SHC0536	Plasmodium	13
SHC0537	Plasmodium	21
SHC0404	Plasmodium	18
SHC0403	Plasmodium	26
SHC0402	Plasmodium	18
SHC1004	Plasmodium	33
SHC1058	Plasmodium	23
SHC1020	Plasmodium	49
SHC1022	Plasmodium	13
SHC1053	Plasmodium	25
SHC1052	Plasmodium	19
SHC1049	Plasmodium	10
SHC1047	Plasmodium	11
SHC1045	Plasmodium	21
SHC0423	Plasmodium	16
SHC1041	Plasmodium	18
SHC1039	Plasmodium	20
SHC1038	Plasmodium	9
SHC1021	Plasmodium	13
SHC1037	Plasmodium	26
SHC0519	Plasmodium	20
SHC1034	Plasmodium	10
SHC1033	Plasmodium	25
SHC1032	Plasmodium	9
SHC1031	Plasmodium	46
SHC1030	Plasmodium	32
SHC0419	Plasmodium	11
SHC0417	Plasmodium	16
SHC1023	Plasmodium	8
SHC0051	Plasmodium	18
SHC1024	Plasmodium	33

## Sheet: fig2c
Sample	IGS consensus sequence
SHC0001	CGGAGGTTCAACTCCTCCTGGTCCCAATTTAATAAGATTCGTTTAAAAAAACATCCAAATATTTAAAGAAATGTCTTAAACTTAGTGATTTGCAAATCCTAAGCCCATATCTTTAAAATCAAAATTTATTATAACGAATGCAAACAAAAAATGAAAAAACAAAATCAAATTAAGATCACTTATCATGACTTTCCATACGTAAACAACCGTACTTAATTAAAGACATAATAAAAAACACATTGTCTAGATAATAAAATTAGAATGGTTTTTAACAATTTTAAATTTAGATACAACTAATATAGCCTTACTTCTAATTACAACCTCCATTTATTCGACCTAAAATAAATGGAGGTTGAGGGACTCGAACCCTCGACCCTCGGCTTGCAAAGCCGATGCTCT…
SHC0038	AGGTCGGAGGTTCAACTCCTCCTGGTCCCAATTTAATAAGATTCATTTAAAAAAACATCCAAATATTTAAAGAAATGTCTTAAACTTAGTGATTTACAAATCCTAAGCCCATATCTTTAAAATCAAAATTTATTATAACGAATGCAAACAAAAAATGAAAAAACAAAATCAAATTAAGATCACTTATCATGACTTGCCATACGTAAACAACCGTACTTAATTAAAGACATAATAAAAAACACATTGTCTAGATAATAAAATTAGAATGGTTGTTAACAATTTTAAATTTAGATACAACTAATATAGCCTTACTTCTAATTACAACCTCCATTTATTCGACCTAAAATAAATGGAGGTTGAGGGACTCGAACCCTCGACCCTCGGCTTGCAAAGCCGATG…
SHC0070	AAGTCGTAACAAGGTAGCCGTACTGGAAAGTGTGGCTGGATCACCTCCTTTCTAAGAGAAAGGTATTATTTAAAGGTAAATTATGAAATGTAAATTATGTTTTAACTCTTCCTTTGTCTTTTCTAAGACTATTTTTGGGGGTTTAGCTCAGTTGGCTAGAGCATCGGCTTTGCAAGCCGAGGGTCGAGGGTTCGAGTCCCTCAACCTCCATTTATTTTAGGTCGAATAAATGGAGGTTGTAATTAGAAGTAAGGCTATATTAGTTGTATCTAAATTTAAAATTGTTAAAAACCATTCTAATTTTATTATCTAGACAATGTGTTTTTTATTATGTCTTTAATTAAGTACGGTGGTTTACGTATGGCAAGTCATGATAAGTGATCTTAATTTGATTTTGTT…
SHC0081	GGGGGTGGAAGTCGTAACAAGGTAGCCGTACTGGAAAGTGTGGCTGGATCACCTCCTTTCTAAGAGAAAGGTATTATTTAAAGGTAAATTATGAAATGTAAATTATGTTTTAACTCTTCCTTTGTCTTTTCTAAGACTATTTTTGGGGGTTTAGCTCAGTTGGCTAGAGCATCGGCTTTGCAAGCCGAGGGTCGAGGGTTCGAGTCCCTCAACCTCCATTTATTTTAGGTCGAATAAATGGAGGTTGTAATTAGAAGTAAGGCTATATTAGTTGTATCTAAATTTAAAATTGTTAAAAACCATTCTAATTTTATTATCTAGACAATGTGTTTTTTATTATGTCTTTAATTAAGTACGGTGGTTTACGTATGGCAAGTCATGATAAGTGATCTTAATTTG…
SHC0266	TCGTAACAAGGTAGCCGTACTGGAAAGTGTGGCTGGATCACCTCCTTTCTAAGAGAAAGGTATTATTTAAAGGTAAATTATGAAATGTAAATTATGTTTTAACTCTTCCTTTGTCTTTTCTAAGACTATTTTTGGGGGTTTAGCTCAGTTGGCTAGAGCATCGGCTTTGCAAGCCGAGGGTCGAGGGTTCGAGTCCCTCAATCTCCATTTATTTTAGGTCGAATAAATGGAGGTTGTAATTAGAAGTAAGGCTATATTAGTTGTATCTAAATTTAAAATTGTTAAAAACCATTCTAATTTTATTATCTAGACAATGTGTTTTTTATTATGTCTTTAATTAAGTACGGTTGTTTACGTATGGAAAGTCATGATAAGTGATCTTAATTTGATTTTGTTTTT…
SHC0287	AAGTCGTAACAAGGTAGCCGTACTGGAAAGTGTGGCTGGATCACCTCCTTTCTAAGAGAAAGGTATTATTTAAAGGTAAATTATGAAATGTAAATTATGTTTTAACTCTTCCTTTGTCTTTTCTAAGACTATTTTTGGGGGTTTAGCTCAGTTGGCTAGAGCATCGGCTTTGCAAGCCGAGGGTCGAGGGTTCGAGTCCCTCAACCTCCATTTATTTTAGGTCGAATAAATGGAGGTTGTAATTAGAAGTAAGGCTATATTAGTTGTATCTAAATTTAAAATTGTTAAAAACCATTCTAATTTTATTATCTAGACAATGTGTTTTTTATTATGTCTTTAATTAAGTACGGTGGTTTACGTATGGCAAGTCATGATAAGTGATCTTAATTTGATTTTGTT…
SHC0542	GGGTGAAGTCGTAACAAGGTAGCCGTACTGGAAAGTGTGGCTGGATCACCTCCTTTCTAAGAGAAAGGTATTATTTAAAGGTAAATTATGAAATGTAAATTATGTTTTAACTCTTCCTTTGTCTTTTCTAAGACTATTTTTGGGGGTTTAGCTCAGTTGGCTAGAGCATCGGCTTTGCAAGCCGAGGGTCGAGGGTTCGAGTCCCTCAACCTCCATTTATTTTAGGTCGAATAAATGGAGGTTGTAATTAGAAGTAAGGCTATATTAGTTGTATCTAAATTTAAAATTGTTAAAAACCATTCTAATTTTATTATCTAGACAATGTGTTTTTTATTATGTCTTTAATTAAGTACGGTGGTTTACGTATGGCAAGTCATGATAAGTGATCTTAATTTGATT…

## Sheet: fig3a
	Numer of patients reporting symptom
	Prostration	Adbomdinal pain	Seizures	Body aches	Difficulty breathing	Chest pain	Rash	Weakness	Swelling	Back pain	Headache	Loss of consciousness	Bleeding	Sore throat	Dizziness	Vomiting
Borrelia (n = 39)	0	1	0	23	1	8	2	21	1	15	39	0	0	3	18	19
Plasmodium (n = 75)	0	1	0	31	3	15	1	43	1	34	74	0	0	9	26	16
Other febrile (n = 412)	1	15	3	223	53	120	14	228	21	171	390	3	7	117	178	107
*Borrelia detected by pan-Borrelia qPCR
*Plasmodium detected by P falciparum RDT

## Sheet: fig3b
	Number of patients reporting symptom
	Prostration	Adbomdinal pain	Seizures	Body aches	Difficulty breathing	Chest pain	Rash	Weakness	Swelling	Back pain	Headache	Loss of consciousness	Bleeding	Sore throat	Dizziness	Vomiting
Borrelia (n = 39)	0	1	0	23	1	8	2	21	1	15	39	0	0	3	18	19
Plasmodium (n = 75)	0	1	0	31	3	15	1	43	1	34	74	0	0	9	26	16
Other febrile (n = 412)	1	15	3	223	53	120	14	228	21	171	390	3	7	117	178	107
*Borrelia detected by pan-Borrelia qPCR
*Plasmodium detected by P falciparum RDT

[truncated: 28 more sheets: fig3c, fig3d, fig3e, fig4b, supfig2a, supfig2b-kraken, supfig2b-Megablast, supfig2b-DIAMOND, supfig4a, supfig5a, supfig6a, supfig6b, supfig6c, supfig6d, supfig6e, supfig6f, supfig6g, supfig7a, supfig7b, supfig7c …]
